# Supplementary material for: Analysis on Population Level Reveals Trappability of Wild Rodents Is Determined by Previous Trap Occupant
Source: PLoS One. 2015 Dec 21;10(12):e0145006. doi: 10.1371/journal.pone.0145006 (PMC4687096; doi:10.1371/journal.pone.0145006)
Supplement: S1 Code — The Java source code for the simulation. Java 1.8 is required to compile and run the simulation. Please see README.TXT in root of archive for more information. (ZIP) [file pone.0145006.s008.zip]

Archive with 25 entries (16 files):
- README.TXT
- src/
- src/.DS_Store
- __MACOSX/
- __MACOSX/src/
- __MACOSX/src/._.DS_Store
- src/com/
- src/com/.DS_Store
- __MACOSX/src/com/
- __MACOSX/src/com/._.DS_Store
- src/com/smelly_mice_sim/
- src/com/smelly_mice_sim/.DS_Store
- __MACOSX/src/com/smelly_mice_sim/
- __MACOSX/src/com/smelly_mice_sim/._.DS_Store
- src/com/smelly_mice_sim/animals/
- src/com/smelly_mice_sim/animals/Mouse.java
- src/com/smelly_mice_sim/animals/Rodent.java
- src/com/smelly_mice_sim/animals/Vole.java
- src/com/smelly_mice_sim/Population.java
- src/com/smelly_mice_sim/SmellyMiceSim.java
- src/com/smelly_mice_sim/SmellyMiceSim2.java
- src/com/smelly_mice_sim/Trap.java
- src/com/smelly_mice_sim/Trapping.java
- src/META-INF/
- src/META-INF/MANIFEST.MF
