# Supplementary material for: Analysis on Population Level Reveals Trappability of Wild Rodents Is Determined by Previous Trap Occupant
Source: PLoS One. 2015 Dec 21;10(12):e0145006. doi: 10.1371/journal.pone.0145006 (PMC4687096; doi:10.1371/journal.pone.0145006)
Supplement: S1 Code — The Java source code for the simulation. Java 1.8 is required to compile and run the simulation. Please see README.TXT in root of archive for more information. (ZIP) [file pone.0145006.s008.zip › src/com/smelly_mice_sim/animals/Vole.java]

package com.smelly_mice_sim.animals;

/**
 * Created by marcbrouard on 16/07/2014.
 */
public class Vole extends Rodent {

    public Vole() {
        super();
    }

    public String getSpecies() {
        return "Vole";
    }

}
