# Supplementary material for: Analysis on Population Level Reveals Trappability of Wild Rodents Is Determined by Previous Trap Occupant
Source: PLoS One. 2015 Dec 21;10(12):e0145006. doi: 10.1371/journal.pone.0145006 (PMC4687096; doi:10.1371/journal.pone.0145006)
Supplement: S1 Code — The Java source code for the simulation. Java 1.8 is required to compile and run the simulation. Please see README.TXT in root of archive for more information. (ZIP) [file pone.0145006.s008.zip › src/com/smelly_mice_sim/SmellyMiceSim.java]

package com.smelly_mice_sim;

import javax.swing.*;
import java.awt.*;
import java.awt.event.ActionEvent;
import java.awt.event.ActionListener;
import java.io.FileWriter;
import java.io.IOException;

/**
 * Created by marcbrouard on 16/07/2014.
 */
public class SmellyMiceSim extends JFrame implements ActionListener {
    private FileWriter writer;

    JPanel pane = new JPanel();

    JSpinner mouseCaptureChanceControl;
    JSpinner mouseSameSpeciesMultiplierControl;
    JSpinner mouseDifferentSpeciesMultiplierControl;

    JSpinner voleCaptureChanceControl;
    JSpinner voleSameSpeciesMultiplierControl;
    JSpinner voleDifferentSpeciesMultiplierControl;

    JSpinner trappingSessionsControl;
    JSpinner runsControl;
    JSpinner trapControl;
    JSpinner mouseControl;
    JSpinner voleControl;
    JButton runButton = new JButton("Run");

    SmellyMiceSim() {
        super("Smelly Mouse Sim");
        setBounds(100,100,450,400);
        setDefaultCloseOperation(JFrame.EXIT_ON_CLOSE);
        Container con = this.getContentPane();
        con.add(pane);

        mouseCaptureChanceControl = new JSpinner(new SpinnerNumberModel(20.0,0.0,100.0,0.25));
        mouseSameSpeciesMultiplierControl = new JSpinner(new SpinnerNumberModel(1.0,0.0,100.0,1.0));
        mouseDifferentSpeciesMultiplierControl = new JSpinner(new SpinnerNumberModel(1.0,0.0,100.0,1.0));

        voleCaptureChanceControl = new JSpinner(new SpinnerNumberModel(20.0,0.0,100.0,0.25));
        voleSameSpeciesMultiplierControl = new JSpinner(new SpinnerNumberModel(1.0,0.0,100.0,1.0));
        voleDifferentSpeciesMultiplierControl = new JSpinner(new SpinnerNumberModel(1.0,0.0,100.0,1.0));

        trappingSessionsControl = new JSpinner(new SpinnerNumberModel(5, 0,20,1));
        runsControl = new JSpinner(new SpinnerNumberModel(1000,20,10000,5));
        trapControl = new JSpinner(new SpinnerNumberModel(100,10,1000,5));
        mouseControl = new JSpinner(new SpinnerNumberModel(50,1,1000,5));
        voleControl = new JSpinner(new SpinnerNumberModel(50,1,1000,5));

        pane.setLayout(new GridLayout(13,2));

        pane.add(new JLabel(("Mouse capture chance")));
        pane.add(mouseCaptureChanceControl);
        pane.add(new JLabel("Mouse same species multiplier"));
        pane.add(mouseSameSpeciesMultiplierControl);
        pane.add(new JLabel("Mouse different species multiplier"));
        pane.add(mouseDifferentSpeciesMultiplierControl);

        pane.add(new JLabel(("Vole capture chance")));
        pane.add(voleCaptureChanceControl);
        pane.add(new JLabel("Vole same species multiplier"));
        pane.add(voleSameSpeciesMultiplierControl);
        pane.add(new JLabel("Vole different species multiplier"));
        pane.add(voleDifferentSpeciesMultiplierControl);

        pane.add(new JLabel("No. of Runs"));
        pane.add(runsControl);
        pane.add(new JLabel("Trapping Sessions"));
        pane.add(trappingSessionsControl);
        pane.add(new JLabel("No. of Traps"));
        pane.add(trapControl);
        pane.add(new JLabel("No. of Mice"));
        pane.add(mouseControl);
        pane.add(new JLabel("No. of Voles"));
        pane.add(voleControl);
        pane.add(runButton);

        runButton.addActionListener(this);

        setVisible(true);
    }

    public void actionPerformed(ActionEvent event) {
        Object source = event.getSource();
        if (source == runButton) {
            // Choose file to save to
            JFileChooser fc = new JFileChooser();
            if (JFileChooser.APPROVE_OPTION == fc.showSaveDialog(this)){
                String fileName = String.valueOf(fc.getSelectedFile());

                int runs = (Integer) runsControl.getValue();

                // write header of file
                try {
                    writer = new FileWriter(fileName);
                    writer.append("Captures");
                    writer.append(',');
                    writer.append("UniqueCaptures");
                    writer.append(',');
                    writer.append("UniqueMice");
                    writer.append(',');
                    writer.append("UniqueVoles");
                    writer.append(',');
                    writer.append("MouseCaptures");
                    writer.append(',');
                    writer.append("VoleCaptures");
                    writer.append('\n');
                } catch (IOException e) {
                    e.printStackTrace();
                }
                for (int i = 0; i < runs; i++) {
                    conductTrapping();
                }

                try {
                    writer.flush();
                    writer.close();
                } catch (IOException e) {
                    e.printStackTrace();
                }
            }
        }
    }

    public static void main(String[] args){
        new SmellyMiceSim();

    }

    private void conductTrapping() {
        // get the values for the runs from the interface
        // for mice
        double mouseCaptureChance = (Double) mouseCaptureChanceControl.getValue();
        double mouseSameSpeciesMultiplier = (Double) mouseSameSpeciesMultiplierControl.getValue();
        double mouseDifferentSpeciesMultiplier = (Double) mouseDifferentSpeciesMultiplierControl.getValue();
        // for voles
        double voleCaptureChance = (Double) voleCaptureChanceControl.getValue();
        double voleSameSpeciesMultiplier = (Double) voleSameSpeciesMultiplierControl.getValue();
        double voleDifferentSpeciesMultiplier = (Double) voleDifferentSpeciesMultiplierControl.getValue();
        // for general parameters
        int trappingSessions = (Integer) trappingSessionsControl.getValue();
        int traps = (Integer) trapControl.getValue();
        int mice = (Integer) mouseControl.getValue();
        int voles = (Integer) voleControl.getValue();

        Trapping trapping = new Trapping();

        // add the mice to the population
        trapping.population().addMice(mice);
        trapping.population().setMouseCaptureChance(mouseCaptureChance);
        trapping.population().setMouseSameSpeciesMultiplier(mouseSameSpeciesMultiplier);
        trapping.population().setMouseDifferentSpeciesMultiplier(mouseDifferentSpeciesMultiplier);

        // add the voles to the population
        trapping.population().addVoles(voles);
        trapping.population().setVoleCaptureChance(voleCaptureChance);
        trapping.population().setVoleSameSpeciesMultiplier(voleSameSpeciesMultiplier);
        trapping.population().setVoleDifferentSpeciesMultiplier(voleDifferentSpeciesMultiplier);

        // add the traps
        trapping.addTraps(traps);

        trapping.doTrapping(trappingSessions);

        try {
            writer.append("" + trapping.getCaptures().size());
            writer.append(',');
            writer.append("" + trapping.getUniqueCaptures().size());
            writer.append(',');
            writer.append("" + (trapping.getUniqueMouseCaptures().size()));
            writer.append(',');
            writer.append("" + (trapping.getUniqueVoleCaptures().size()));
            writer.append(',');
            writer.append("" + (trapping.getMouseCaptures().size()));
            writer.append(',');
            writer.append("" + (trapping.getVoleCaptures().size()));
            writer.append('\n');
        } catch (IOException e) {
            e.printStackTrace();
        }

    }


}
