# Supplementary material for: Analysis on Population Level Reveals Trappability of Wild Rodents Is Determined by Previous Trap Occupant
Source: PLoS One. 2015 Dec 21;10(12):e0145006. doi: 10.1371/journal.pone.0145006 (PMC4687096; doi:10.1371/journal.pone.0145006)
Supplement: S1 Code — The Java source code for the simulation. Java 1.8 is required to compile and run the simulation. Please see README.TXT in root of archive for more information. (ZIP) [file pone.0145006.s008.zip › src/META-INF/MANIFEST.MF]

Manifest-Version: 1.0
Main-Class: com.smelly_mice_sim.SmellyMiceSim
