# Supplementary material for: Analysis on Population Level Reveals Trappability of Wild Rodents Is Determined by Previous Trap Occupant
Source: PLoS One. 2015 Dec 21;10(12):e0145006. doi: 10.1371/journal.pone.0145006 (PMC4687096; doi:10.1371/journal.pone.0145006)
Supplement: S1 Data — Includes SessionID, TrapID, Seq (trap check number), Month (1 to 12), Year, Habitat (Woodland or Grassland), Time (Nocturnal or Diurnal), Step (when was the last capture in this trap, 0 for no previous capture. Measured in trap checks), AsCaught (if a wood mouse was caught), MaCaught (if a field vole was caught), MgCaught (if a bank vole was caught), Prev (what was the last capture in the trap during the current trapping session. Vole, Mouse or NA). (CSV) [file pone.0145006.s010.csv]

	SessionID	TrapID	Seq	Month	Year	Habitat	Time	Step	AsCaught	MaCaught	MgCaught	Prev
1	1	1	1	11	2013	Woodland	Nocturnal	0	FALSE	FALSE	FALSE	NA
2	1	1	2	11	2013	Woodland	Diurnal	0	FALSE	FALSE	TRUE	NA
3	1	1	3	11	2013	Woodland	Nocturnal	1	FALSE	TRUE	FALSE	Vole
4	1	1	4	11	2013	Woodland	Diurnal	1	FALSE	FALSE	TRUE	Vole
5	1	1	5	11	2013	Woodland	Nocturnal	1	FALSE	FALSE	FALSE	Vole
6	1	2	1	11	2013	Woodland	Nocturnal	0	FALSE	FALSE	FALSE	NA
7	1	2	2	11	2013	Woodland	Diurnal	0	FALSE	FALSE	FALSE	NA
8	1	2	3	11	2013	Woodland	Nocturnal	0	TRUE	FALSE	FALSE	NA
9	1	2	4	11	2013	Woodland	Diurnal	1	FALSE	FALSE	FALSE	Mouse
10	1	2	5	11	2013	Woodland	Nocturnal	2	FALSE	FALSE	FALSE	Mouse
11	1	3	1	11	2013	Woodland	Nocturnal	0	FALSE	FALSE	TRUE	NA
12	1	3	2	11	2013	Woodland	Diurnal	1	FALSE	TRUE	FALSE	Vole
13	1	3	3	11	2013	Woodland	Nocturnal	1	FALSE	TRUE	FALSE	Vole
14	1	3	4	11	2013	Woodland	Diurnal	1	FALSE	FALSE	FALSE	Vole
15	1	3	5	11	2013	Woodland	Nocturnal	2	FALSE	FALSE	TRUE	Vole
16	1	4	1	11	2013	Woodland	Nocturnal	0	FALSE	FALSE	TRUE	NA
17	1	4	2	11	2013	Woodland	Diurnal	1	FALSE	FALSE	FALSE	Vole
18	1	4	3	11	2013	Woodland	Nocturnal	2	FALSE	FALSE	TRUE	Vole
19	1	4	4	11	2013	Woodland	Diurnal	1	FALSE	FALSE	TRUE	Vole
20	1	4	5	11	2013	Woodland	Nocturnal	1	FALSE	FALSE	TRUE	Vole
21	1	5	1	11	2013	Woodland	Nocturnal	0	FALSE	FALSE	FALSE	NA
22	1	5	2	11	2013	Woodland	Diurnal	0	FALSE	FALSE	FALSE	NA
23	1	5	3	11	2013	Woodland	Nocturnal	0	FALSE	FALSE	FALSE	NA
24	1	5	4	11	2013	Woodland	Diurnal	0	FALSE	FALSE	FALSE	NA
25	1	5	5	11	2013	Woodland	Nocturnal	0	FALSE	FALSE	FALSE	NA
26	1	6	1	11	2013	Woodland	Nocturnal	0	FALSE	FALSE	FALSE	NA
27	1	6	2	11	2013	Woodland	Diurnal	0	FALSE	FALSE	FALSE	NA
28	1	6	3	11	2013	Woodland	Nocturnal	0	FALSE	FALSE	FALSE	NA
29	1	6	4	11	2013	Woodland	Diurnal	0	FALSE	FALSE	FALSE	NA
30	1	6	5	11	2013	Woodland	Nocturnal	0	FALSE	FALSE	TRUE	NA
31	1	7	1	11	2013	Woodland	Nocturnal	0	FALSE	FALSE	FALSE	NA
32	1	7	2	11	2013	Woodland	Diurnal	1	FALSE	FALSE	FALSE	Mouse
33	1	7	3	11	2013	Woodland	Nocturnal	2	FALSE	TRUE	FALSE	Mouse
34	1	7	4	11	2013	Woodland	Diurnal	1	FALSE	FALSE	FALSE	Vole
35	1	7	5	11	2013	Woodland	Nocturnal	2	TRUE	FALSE	FALSE	Vole
36	1	8	1	11	2013	Woodland	Nocturnal	0	FALSE	FALSE	TRUE	NA
37	1	8	2	11	2013	Woodland	Diurnal	1	FALSE	FALSE	TRUE	Vole
38	1	8	3	11	2013	Woodland	Nocturnal	1	FALSE	FALSE	TRUE	Vole
39	1	8	4	11	2013	Woodland	Diurnal	1	FALSE	FALSE	FALSE	Vole
40	1	8	5	11	2013	Woodland	Nocturnal	2	FALSE	FALSE	TRUE	Vole
41	1	9	1	11	2013	Woodland	Nocturnal	0	FALSE	FALSE	FALSE	NA
42	1	9	2	11	2013	Woodland	Diurnal	0	FALSE	FALSE	FALSE	NA
43	1	9	3	11	2013	Woodland	Nocturnal	0	FALSE	FALSE	FALSE	NA
44	1	9	4	11	2013	Woodland	Diurnal	0	FALSE	FALSE	FALSE	NA
45	1	9	5	11	2013	Woodland	Nocturnal	0	FALSE	FALSE	TRUE	NA
46	1	10	1	11	2013	Woodland	Nocturnal	0	FALSE	FALSE	TRUE	NA
47	1	10	2	11	2013	Woodland	Diurnal	1	FALSE	FALSE	FALSE	Vole
48	1	10	3	11	2013	Woodland	Nocturnal	2	FALSE	FALSE	FALSE	Vole
49	1	10	4	11	2013	Woodland	Diurnal	3	FALSE	FALSE	FALSE	Vole
50	1	10	5	11	2013	Woodland	Nocturnal	4	FALSE	FALSE	FALSE	Vole
51	1	11	1	11	2013	Woodland	Nocturnal	0	FALSE	FALSE	FALSE	NA
52	1	11	2	11	2013	Woodland	Diurnal	0	FALSE	FALSE	FALSE	NA
53	1	11	3	11	2013	Woodland	Nocturnal	0	FALSE	FALSE	FALSE	NA
54	1	11	4	11	2013	Woodland	Diurnal	0	FALSE	FALSE	FALSE	NA
55	1	11	5	11	2013	Woodland	Nocturnal	0	FALSE	FALSE	FALSE	NA
56	1	12	1	11	2013	Woodland	Nocturnal	0	FALSE	FALSE	TRUE	NA
57	1	12	2	11	2013	Woodland	Diurnal	1	FALSE	FALSE	FALSE	Vole
58	1	12	3	11	2013	Woodland	Nocturnal	2	TRUE	FALSE	FALSE	Vole
59	1	12	4	11	2013	Woodland	Diurnal	1	FALSE	FALSE	FALSE	Mouse
60	1	12	5	11	2013	Woodland	Nocturnal	2	FALSE	FALSE	TRUE	Mouse
61	1	13	1	11	2013	Woodland	Nocturnal	0	FALSE	FALSE	FALSE	NA
62	1	13	2	11	2013	Woodland	Diurnal	0	FALSE	FALSE	FALSE	NA
63	1	13	3	11	2013	Woodland	Nocturnal	0	FALSE	FALSE	TRUE	NA
64	1	13	4	11	2013	Woodland	Diurnal	1	FALSE	FALSE	FALSE	Vole
65	1	13	5	11	2013	Woodland	Nocturnal	2	FALSE	FALSE	FALSE	Vole
66	1	14	1	11	2013	Woodland	Nocturnal	0	FALSE	FALSE	FALSE	NA
67	1	14	2	11	2013	Woodland	Diurnal	0	FALSE	FALSE	TRUE	NA
68	1	14	3	11	2013	Woodland	Nocturnal	1	FALSE	FALSE	TRUE	Vole
69	1	14	4	11	2013	Woodland	Diurnal	1	FALSE	FALSE	FALSE	Vole
70	1	14	5	11	2013	Woodland	Nocturnal	2	FALSE	FALSE	TRUE	Vole
71	1	15	1	11	2013	Woodland	Nocturnal	0	FALSE	FALSE	TRUE	NA
72	1	15	2	11	2013	Woodland	Diurnal	1	FALSE	FALSE	TRUE	Vole
73	1	15	3	11	2013	Woodland	Nocturnal	1	FALSE	TRUE	FALSE	Vole
74	1	15	4	11	2013	Woodland	Diurnal	1	FALSE	FALSE	TRUE	Vole
75	1	15	5	11	2013	Woodland	Nocturnal	1	FALSE	FALSE	TRUE	Vole
76	1	16	1	11	2013	Woodland	Nocturnal	0	FALSE	FALSE	FALSE	NA
77	1	16	2	11	2013	Woodland	Diurnal	0	FALSE	FALSE	FALSE	NA
78	1	16	3	11	2013	Woodland	Nocturnal	0	TRUE	FALSE	FALSE	NA
79	1	16	4	11	2013	Woodland	Diurnal	1	FALSE	FALSE	FALSE	Mouse
80	1	16	5	11	2013	Woodland	Nocturnal	2	TRUE	FALSE	FALSE	Mouse
81	1	17	1	11	2013	Woodland	Nocturnal	0	FALSE	FALSE	FALSE	NA
82	1	17	2	11	2013	Woodland	Diurnal	0	FALSE	FALSE	TRUE	NA
83	1	17	3	11	2013	Woodland	Nocturnal	1	FALSE	FALSE	FALSE	Vole
84	1	17	4	11	2013	Woodland	Diurnal	2	FALSE	FALSE	TRUE	Vole
85	1	17	5	11	2013	Woodland	Nocturnal	1	FALSE	FALSE	FALSE	Vole
86	1	18	1	11	2013	Woodland	Nocturnal	0	FALSE	FALSE	FALSE	NA
87	1	18	2	11	2013	Woodland	Diurnal	0	FALSE	FALSE	FALSE	NA
88	1	18	3	11	2013	Woodland	Nocturnal	0	FALSE	FALSE	FALSE	NA
89	1	18	4	11	2013	Woodland	Diurnal	0	FALSE	FALSE	FALSE	NA
90	1	18	5	11	2013	Woodland	Nocturnal	0	FALSE	FALSE	FALSE	NA
91	1	19	1	11	2013	Woodland	Nocturnal	0	FALSE	FALSE	FALSE	NA
92	1	19	2	11	2013	Woodland	Diurnal	0	FALSE	FALSE	FALSE	NA
93	1	19	3	11	2013	Woodland	Nocturnal	0	FALSE	FALSE	TRUE	NA
94	1	19	4	11	2013	Woodland	Diurnal	1	FALSE	FALSE	FALSE	Vole
95	1	19	5	11	2013	Woodland	Nocturnal	2	FALSE	FALSE	FALSE	Vole
96	1	20	1	11	2013	Woodland	Nocturnal	0	FALSE	FALSE	FALSE	NA
97	1	20	2	11	2013	Woodland	Diurnal	0	FALSE	FALSE	FALSE	NA
98	1	20	3	11	2013	Woodland	Nocturnal	0	FALSE	FALSE	FALSE	NA
99	1	20	4	11	2013	Woodland	Diurnal	0	FALSE	FALSE	FALSE	NA
100	1	20	5	11	2013	Woodland	Nocturnal	0	FALSE	FALSE	TRUE	NA
101	1	21	1	11	2013	Woodland	Nocturnal	0	FALSE	FALSE	FALSE	NA
102	1	21	2	11	2013	Woodland	Diurnal	0	FALSE	FALSE	FALSE	NA
103	1	21	3	11	2013	Woodland	Nocturnal	0	TRUE	FALSE	FALSE	NA
104	1	21	4	11	2013	Woodland	Diurnal	1	FALSE	FALSE	FALSE	Mouse
105	1	21	5	11	2013	Woodland	Nocturnal	2	FALSE	FALSE	FALSE	Mouse
106	1	22	1	11	2013	Woodland	Nocturnal	0	FALSE	FALSE	FALSE	NA
107	1	22	2	11	2013	Woodland	Diurnal	0	FALSE	FALSE	FALSE	NA
108	1	22	3	11	2013	Woodland	Nocturnal	0	FALSE	FALSE	FALSE	NA
109	1	22	4	11	2013	Woodland	Diurnal	0	FALSE	FALSE	FALSE	NA
110	1	22	5	11	2013	Woodland	Nocturnal	0	TRUE	FALSE	FALSE	NA
111	1	23	1	11	2013	Woodland	Nocturnal	0	FALSE	FALSE	FALSE	NA
112	1	23	2	11	2013	Woodland	Diurnal	0	FALSE	FALSE	FALSE	NA
113	1	23	3	11	2013	Woodland	Nocturnal	0	FALSE	FALSE	FALSE	NA
114	1	23	4	11	2013	Woodland	Diurnal	0	FALSE	FALSE	FALSE	NA
115	1	23	5	11	2013	Woodland	Nocturnal	0	FALSE	FALSE	TRUE	NA
116	1	24	1	11	2013	Woodland	Nocturnal	0	FALSE	FALSE	FALSE	NA
117	1	24	2	11	2013	Woodland	Diurnal	0	FALSE	FALSE	FALSE	NA
118	1	24	3	11	2013	Woodland	Nocturnal	0	FALSE	FALSE	FALSE	NA
119	1	24	4	11	2013	Woodland	Diurnal	0	FALSE	FALSE	FALSE	NA
120	1	24	5	11	2013	Woodland	Nocturnal	0	FALSE	FALSE	FALSE	NA
121	1	25	1	11	2013	Woodland	Nocturnal	0	FALSE	FALSE	FALSE	NA
122	1	25	2	11	2013	Woodland	Diurnal	0	FALSE	FALSE	FALSE	NA
123	1	25	3	11	2013	Woodland	Nocturnal	0	TRUE	FALSE	FALSE	NA
124	1	25	4	11	2013	Woodland	Diurnal	1	FALSE	FALSE	FALSE	Mouse
125	1	25	5	11	2013	Woodland	Nocturnal	2	FALSE	FALSE	FALSE	Mouse
126	1	26	1	11	2013	Woodland	Nocturnal	0	FALSE	FALSE	FALSE	NA
127	1	26	2	11	2013	Woodland	Diurnal	0	FALSE	FALSE	FALSE	NA
128	1	26	3	11	2013	Woodland	Nocturnal	0	FALSE	FALSE	FALSE	NA
129	1	26	4	11	2013	Woodland	Diurnal	0	FALSE	FALSE	FALSE	NA
130	1	26	5	11	2013	Woodland	Nocturnal	0	FALSE	FALSE	TRUE	NA
131	1	27	1	11	2013	Woodland	Nocturnal	0	FALSE	FALSE	TRUE	NA
132	1	27	2	11	2013	Woodland	Diurnal	1	FALSE	FALSE	TRUE	Vole
133	1	27	3	11	2013	Woodland	Nocturnal	1	FALSE	FALSE	TRUE	Vole
134	1	27	4	11	2013	Woodland	Diurnal	1	FALSE	FALSE	FALSE	Vole
135	1	27	5	11	2013	Woodland	Nocturnal	2	FALSE	FALSE	TRUE	Vole
136	1	28	1	11	2013	Woodland	Nocturnal	0	FALSE	FALSE	FALSE	NA
137	1	28	2	11	2013	Woodland	Diurnal	0	FALSE	FALSE	FALSE	NA
138	1	28	3	11	2013	Woodland	Nocturnal	0	TRUE	FALSE	FALSE	NA
139	1	28	4	11	2013	Woodland	Diurnal	1	FALSE	FALSE	FALSE	Mouse
140	1	28	5	11	2013	Woodland	Nocturnal	2	FALSE	FALSE	TRUE	Mouse
141	1	29	1	11	2013	Woodland	Nocturnal	0	TRUE	FALSE	FALSE	NA
142	1	29	2	11	2013	Woodland	Diurnal	1	FALSE	FALSE	FALSE	Mouse
143	1	29	3	11	2013	Woodland	Nocturnal	2	FALSE	FALSE	TRUE	Mouse
144	1	29	4	11	2013	Woodland	Diurnal	1	FALSE	FALSE	FALSE	Vole
145	1	29	5	11	2013	Woodland	Nocturnal	2	FALSE	FALSE	FALSE	Vole
146	1	30	1	11	2013	Woodland	Nocturnal	0	FALSE	FALSE	FALSE	NA
147	1	30	2	11	2013	Woodland	Diurnal	0	FALSE	FALSE	FALSE	NA
148	1	30	3	11	2013	Woodland	Nocturnal	0	FALSE	FALSE	FALSE	NA
149	1	30	4	11	2013	Woodland	Diurnal	0	FALSE	FALSE	FALSE	NA
150	1	30	5	11	2013	Woodland	Nocturnal	0	FALSE	FALSE	FALSE	NA
151	1	31	1	11	2013	Woodland	Nocturnal	0	FALSE	FALSE	FALSE	NA
152	1	31	2	11	2013	Woodland	Diurnal	0	FALSE	FALSE	FALSE	NA
153	1	31	3	11	2013	Woodland	Nocturnal	0	TRUE	FALSE	FALSE	NA
154	1	31	4	11	2013	Woodland	Diurnal	1	FALSE	FALSE	FALSE	Mouse
155	1	31	5	11	2013	Woodland	Nocturnal	2	TRUE	FALSE	FALSE	Mouse
156	1	32	1	11	2013	Woodland	Nocturnal	0	FALSE	FALSE	FALSE	NA
157	1	32	2	11	2013	Woodland	Diurnal	0	FALSE	FALSE	FALSE	NA
158	1	32	3	11	2013	Woodland	Nocturnal	0	TRUE	FALSE	FALSE	NA
159	1	32	4	11	2013	Woodland	Diurnal	1	FALSE	FALSE	FALSE	Mouse
160	1	32	5	11	2013	Woodland	Nocturnal	2	FALSE	FALSE	FALSE	Mouse
161	1	33	1	11	2013	Woodland	Nocturnal	0	FALSE	FALSE	FALSE	NA
162	1	33	2	11	2013	Woodland	Diurnal	0	FALSE	FALSE	FALSE	NA
163	1	33	3	11	2013	Woodland	Nocturnal	0	FALSE	FALSE	FALSE	NA
164	1	33	4	11	2013	Woodland	Diurnal	0	FALSE	FALSE	FALSE	NA
165	1	33	5	11	2013	Woodland	Nocturnal	0	FALSE	FALSE	FALSE	NA
166	1	34	1	11	2013	Woodland	Nocturnal	0	FALSE	FALSE	FALSE	NA
167	1	34	2	11	2013	Woodland	Diurnal	0	FALSE	FALSE	FALSE	NA
168	1	34	3	11	2013	Woodland	Nocturnal	0	FALSE	FALSE	FALSE	NA
169	1	34	4	11	2013	Woodland	Diurnal	0	FALSE	FALSE	FALSE	NA
170	1	34	5	11	2013	Woodland	Nocturnal	0	FALSE	FALSE	FALSE	NA
171	1	35	1	11	2013	Woodland	Nocturnal	0	FALSE	FALSE	FALSE	NA
172	1	35	2	11	2013	Woodland	Diurnal	0	FALSE	FALSE	FALSE	NA
173	1	35	3	11	2013	Woodland	Nocturnal	0	FALSE	FALSE	FALSE	NA
174	1	35	4	11	2013	Woodland	Diurnal	0	FALSE	FALSE	FALSE	NA
175	1	35	5	11	2013	Woodland	Nocturnal	0	FALSE	FALSE	FALSE	NA
176	1	36	1	11	2013	Woodland	Nocturnal	0	FALSE	FALSE	FALSE	NA
177	1	36	2	11	2013	Woodland	Diurnal	0	FALSE	FALSE	FALSE	NA
178	1	36	3	11	2013	Woodland	Nocturnal	0	FALSE	FALSE	FALSE	NA
179	1	36	4	11	2013	Woodland	Diurnal	0	FALSE	FALSE	FALSE	NA
180	1	36	5	11	2013	Woodland	Nocturnal	0	FALSE	FALSE	FALSE	NA
181	1	37	1	11	2013	Woodland	Nocturnal	0	TRUE	FALSE	FALSE	NA
182	1	37	2	11	2013	Woodland	Diurnal	1	FALSE	FALSE	FALSE	Mouse
183	1	37	3	11	2013	Woodland	Nocturnal	2	TRUE	FALSE	FALSE	Mouse
184	1	37	4	11	2013	Woodland	Diurnal	1	FALSE	FALSE	FALSE	Mouse
185	1	37	5	11	2013	Woodland	Nocturnal	2	FALSE	FALSE	FALSE	Mouse
186	1	38	1	11	2013	Woodland	Nocturnal	0	FALSE	FALSE	FALSE	NA
187	1	38	2	11	2013	Woodland	Diurnal	0	FALSE	FALSE	FALSE	NA
188	1	38	3	11	2013	Woodland	Nocturnal	0	FALSE	FALSE	FALSE	NA
189	1	38	4	11	2013	Woodland	Diurnal	0	FALSE	FALSE	FALSE	NA
190	1	38	5	11	2013	Woodland	Nocturnal	0	FALSE	FALSE	FALSE	NA
191	1	39	1	11	2013	Woodland	Nocturnal	0	FALSE	FALSE	FALSE	NA
192	1	39	2	11	2013	Woodland	Diurnal	0	FALSE	FALSE	FALSE	NA
193	1	39	3	11	2013	Woodland	Nocturnal	0	FALSE	FALSE	FALSE	NA
194	1	39	4	11	2013	Woodland	Diurnal	0	FALSE	FALSE	FALSE	NA
195	1	39	5	11	2013	Woodland	Nocturnal	0	FALSE	FALSE	FALSE	NA
196	1	40	1	11	2013	Woodland	Nocturnal	0	FALSE	FALSE	FALSE	NA
197	1	40	2	11	2013	Woodland	Diurnal	0	FALSE	FALSE	FALSE	NA
198	1	40	3	11	2013	Woodland	Nocturnal	0	TRUE	FALSE	FALSE	NA
199	1	40	4	11	2013	Woodland	Diurnal	1	FALSE	FALSE	FALSE	Mouse
200	1	40	5	11	2013	Woodland	Nocturnal	2	FALSE	FALSE	FALSE	Mouse
201	1	41	1	11	2013	Woodland	Nocturnal	0	TRUE	FALSE	FALSE	NA
202	1	41	2	11	2013	Woodland	Diurnal	1	FALSE	FALSE	FALSE	Mouse
203	1	41	3	11	2013	Woodland	Nocturnal	2	FALSE	FALSE	FALSE	Mouse
204	1	41	4	11	2013	Woodland	Diurnal	3	FALSE	FALSE	FALSE	Mouse
205	1	41	5	11	2013	Woodland	Nocturnal	4	FALSE	FALSE	FALSE	Mouse
206	1	42	1	11	2013	Woodland	Nocturnal	0	FALSE	FALSE	FALSE	NA
207	1	42	2	11	2013	Woodland	Diurnal	0	FALSE	FALSE	FALSE	NA
208	1	42	3	11	2013	Woodland	Nocturnal	0	FALSE	FALSE	FALSE	NA
209	1	42	4	11	2013	Woodland	Diurnal	0	FALSE	FALSE	FALSE	NA
210	1	42	5	11	2013	Woodland	Nocturnal	0	FALSE	FALSE	FALSE	NA
211	1	43	1	11	2013	Woodland	Nocturnal	0	FALSE	FALSE	FALSE	NA
212	1	43	2	11	2013	Woodland	Diurnal	0	FALSE	FALSE	FALSE	NA
213	1	43	3	11	2013	Woodland	Nocturnal	0	FALSE	FALSE	FALSE	NA
214	1	43	4	11	2013	Woodland	Diurnal	0	FALSE	FALSE	FALSE	NA
215	1	43	5	11	2013	Woodland	Nocturnal	0	FALSE	FALSE	FALSE	NA
216	1	44	1	11	2013	Woodland	Nocturnal	0	FALSE	FALSE	FALSE	NA
217	1	44	2	11	2013	Woodland	Diurnal	0	FALSE	FALSE	FALSE	NA
218	1	44	3	11	2013	Woodland	Nocturnal	0	FALSE	FALSE	FALSE	NA
219	1	44	4	11	2013	Woodland	Diurnal	0	FALSE	FALSE	FALSE	NA
220	1	44	5	11	2013	Woodland	Nocturnal	0	FALSE	FALSE	FALSE	NA
221	1	45	1	11	2013	Woodland	Nocturnal	0	FALSE	FALSE	FALSE	NA
222	1	45	2	11	2013	Woodland	Diurnal	0	FALSE	FALSE	FALSE	NA
223	1	45	3	11	2013	Woodland	Nocturnal	0	TRUE	FALSE	FALSE	NA
224	1	45	4	11	2013	Woodland	Diurnal	1	FALSE	FALSE	FALSE	Mouse
225	1	45	5	11	2013	Woodland	Nocturnal	2	TRUE	FALSE	FALSE	Mouse
226	1	46	1	11	2013	Woodland	Nocturnal	0	FALSE	FALSE	FALSE	NA
227	1	46	2	11	2013	Woodland	Diurnal	0	FALSE	FALSE	FALSE	NA
228	1	46	3	11	2013	Woodland	Nocturnal	0	FALSE	FALSE	FALSE	NA
229	1	46	4	11	2013	Woodland	Diurnal	0	FALSE	FALSE	FALSE	NA
230	1	46	5	11	2013	Woodland	Nocturnal	0	TRUE	FALSE	FALSE	NA
231	1	47	1	11	2013	Woodland	Nocturnal	0	TRUE	FALSE	FALSE	NA
232	1	47	2	11	2013	Woodland	Diurnal	1	FALSE	FALSE	FALSE	Mouse
233	1	47	3	11	2013	Woodland	Nocturnal	2	FALSE	FALSE	FALSE	Mouse
234	1	47	4	11	2013	Woodland	Diurnal	3	FALSE	FALSE	FALSE	Mouse
235	1	47	5	11	2013	Woodland	Nocturnal	4	FALSE	FALSE	FALSE	Mouse
236	1	48	1	11	2013	Woodland	Nocturnal	0	FALSE	FALSE	FALSE	NA
237	1	48	2	11	2013	Woodland	Diurnal	0	FALSE	FALSE	FALSE	NA
238	1	48	3	11	2013	Woodland	Nocturnal	0	FALSE	FALSE	FALSE	NA
239	1	48	4	11	2013	Woodland	Diurnal	0	FALSE	FALSE	FALSE	NA
240	1	48	5	11	2013	Woodland	Nocturnal	0	FALSE	FALSE	FALSE	NA
241	1	49	1	11	2013	Woodland	Nocturnal	0	FALSE	FALSE	FALSE	NA
242	1	49	2	11	2013	Woodland	Diurnal	0	FALSE	FALSE	FALSE	NA
243	1	49	3	11	2013	Woodland	Nocturnal	0	FALSE	FALSE	FALSE	NA
244	1	49	4	11	2013	Woodland	Diurnal	0	FALSE	FALSE	FALSE	NA
245	1	49	5	11	2013	Woodland	Nocturnal	0	FALSE	FALSE	FALSE	NA
246	1	50	1	11	2013	Woodland	Nocturnal	0	FALSE	FALSE	FALSE	NA
247	1	50	2	11	2013	Woodland	Diurnal	0	FALSE	FALSE	FALSE	NA
248	1	50	3	11	2013	Woodland	Nocturnal	0	TRUE	FALSE	FALSE	NA
249	1	50	4	11	2013	Woodland	Diurnal	1	FALSE	FALSE	FALSE	Mouse
250	1	50	5	11	2013	Woodland	Nocturnal	2	FALSE	FALSE	FALSE	Mouse
251	1	51	1	11	2013	Woodland	Nocturnal	0	FALSE	FALSE	FALSE	NA
252	1	51	2	11	2013	Woodland	Diurnal	0	FALSE	FALSE	FALSE	NA
253	1	51	3	11	2013	Woodland	Nocturnal	0	FALSE	FALSE	FALSE	NA
254	1	51	4	11	2013	Woodland	Diurnal	0	FALSE	FALSE	FALSE	NA
255	1	51	5	11	2013	Woodland	Nocturnal	0	FALSE	FALSE	TRUE	NA
256	1	52	1	11	2013	Woodland	Nocturnal	0	FALSE	FALSE	FALSE	NA
257	1	52	2	11	2013	Woodland	Diurnal	0	FALSE	FALSE	FALSE	NA
258	1	52	3	11	2013	Woodland	Nocturnal	0	FALSE	FALSE	FALSE	NA
259	1	52	4	11	2013	Woodland	Diurnal	0	FALSE	FALSE	FALSE	NA
260	1	52	5	11	2013	Woodland	Nocturnal	0	TRUE	FALSE	FALSE	NA
261	1	53	1	11	2013	Woodland	Nocturnal	0	FALSE	FALSE	FALSE	NA
262	1	53	2	11	2013	Woodland	Diurnal	0	FALSE	FALSE	FALSE	NA
263	1	53	3	11	2013	Woodland	Nocturnal	0	FALSE	FALSE	FALSE	NA
264	1	53	4	11	2013	Woodland	Diurnal	0	FALSE	FALSE	FALSE	NA
265	1	53	5	11	2013	Woodland	Nocturnal	0	TRUE	FALSE	FALSE	NA
266	1	54	1	11	2013	Woodland	Nocturnal	0	FALSE	FALSE	FALSE	NA
267	1	54	2	11	2013	Woodland	Diurnal	0	FALSE	FALSE	FALSE	NA
268	1	54	3	11	2013	Woodland	Nocturnal	0	FALSE	FALSE	FALSE	NA
269	1	54	4	11	2013	Woodland	Diurnal	0	FALSE	FALSE	FALSE	NA
270	1	54	5	11	2013	Woodland	Nocturnal	0	FALSE	FALSE	FALSE	NA
271	1	55	1	11	2013	Woodland	Nocturnal	0	FALSE	FALSE	FALSE	NA
272	1	55	2	11	2013	Woodland	Diurnal	0	FALSE	FALSE	FALSE	NA
273	1	55	3	11	2013	Woodland	Nocturnal	0	FALSE	FALSE	FALSE	NA
274	1	55	4	11	2013	Woodland	Diurnal	0	FALSE	FALSE	FALSE	NA
275	1	55	5	11	2013	Woodland	Nocturnal	0	FALSE	FALSE	FALSE	NA
276	1	56	1	11	2013	Woodland	Nocturnal	0	FALSE	FALSE	FALSE	NA
277	1	56	2	11	2013	Woodland	Diurnal	0	FALSE	FALSE	FALSE	NA
278	1	56	3	11	2013	Woodland	Nocturnal	0	FALSE	FALSE	FALSE	NA
279	1	56	4	11	2013	Woodland	Diurnal	0	FALSE	FALSE	FALSE	NA
280	1	56	5	11	2013	Woodland	Nocturnal	0	FALSE	FALSE	FALSE	NA
281	1	57	1	11	2013	Woodland	Nocturnal	0	TRUE	FALSE	FALSE	NA
282	1	57	2	11	2013	Woodland	Diurnal	1	FALSE	FALSE	FALSE	Mouse
283	1	57	3	11	2013	Woodland	Nocturnal	2	FALSE	FALSE	FALSE	Mouse
284	1	57	4	11	2013	Woodland	Diurnal	3	FALSE	FALSE	FALSE	Mouse
285	1	57	5	11	2013	Woodland	Nocturnal	4	FALSE	FALSE	TRUE	Mouse
286	1	58	1	11	2013	Woodland	Nocturnal	0	FALSE	FALSE	FALSE	NA
287	1	58	2	11	2013	Woodland	Diurnal	0	FALSE	FALSE	FALSE	NA
288	1	58	3	11	2013	Woodland	Nocturnal	0	FALSE	FALSE	FALSE	NA
289	1	58	4	11	2013	Woodland	Diurnal	0	FALSE	FALSE	FALSE	NA
290	1	58	5	11	2013	Woodland	Nocturnal	0	FALSE	FALSE	TRUE	NA
291	1	59	1	11	2013	Woodland	Nocturnal	0	FALSE	FALSE	TRUE	NA
292	1	59	2	11	2013	Woodland	Diurnal	1	FALSE	FALSE	FALSE	Vole
293	1	59	3	11	2013	Woodland	Nocturnal	2	TRUE	FALSE	FALSE	Vole
294	1	59	4	11	2013	Woodland	Diurnal	1	FALSE	FALSE	FALSE	Mouse
295	1	59	5	11	2013	Woodland	Nocturnal	2	TRUE	FALSE	FALSE	Mouse
296	1	60	1	11	2013	Woodland	Nocturnal	0	TRUE	FALSE	FALSE	NA
297	1	60	2	11	2013	Woodland	Diurnal	1	FALSE	FALSE	FALSE	Mouse
298	1	60	3	11	2013	Woodland	Nocturnal	2	TRUE	FALSE	FALSE	Mouse
299	1	60	4	11	2013	Woodland	Diurnal	1	FALSE	FALSE	FALSE	Mouse
300	1	60	5	11	2013	Woodland	Nocturnal	2	FALSE	FALSE	FALSE	Mouse
301	1	61	1	11	2013	Woodland	Nocturnal	0	FALSE	FALSE	FALSE	NA
302	1	61	2	11	2013	Woodland	Diurnal	0	FALSE	FALSE	FALSE	NA
303	1	61	3	11	2013	Woodland	Nocturnal	0	FALSE	FALSE	FALSE	NA
304	1	61	4	11	2013	Woodland	Diurnal	0	FALSE	FALSE	FALSE	NA
305	1	61	5	11	2013	Woodland	Nocturnal	0	FALSE	FALSE	FALSE	NA
306	1	62	1	11	2013	Woodland	Nocturnal	0	FALSE	FALSE	TRUE	NA
307	1	62	2	11	2013	Woodland	Diurnal	1	FALSE	FALSE	FALSE	Vole
308	1	62	3	11	2013	Woodland	Nocturnal	2	TRUE	FALSE	FALSE	Vole
309	1	62	4	11	2013	Woodland	Diurnal	1	FALSE	FALSE	FALSE	Mouse
310	1	62	5	11	2013	Woodland	Nocturnal	2	TRUE	FALSE	FALSE	Mouse
311	1	63	1	11	2013	Woodland	Nocturnal	0	FALSE	FALSE	FALSE	NA
312	1	63	2	11	2013	Woodland	Diurnal	0	FALSE	FALSE	FALSE	NA
313	1	63	3	11	2013	Woodland	Nocturnal	0	FALSE	FALSE	FALSE	NA
314	1	63	4	11	2013	Woodland	Diurnal	0	FALSE	FALSE	FALSE	NA
315	1	63	5	11	2013	Woodland	Nocturnal	0	TRUE	FALSE	FALSE	NA
316	1	64	1	11	2013	Woodland	Nocturnal	0	FALSE	FALSE	FALSE	NA
317	1	64	2	11	2013	Woodland	Diurnal	0	FALSE	FALSE	FALSE	NA
318	1	64	3	11	2013	Woodland	Nocturnal	0	FALSE	FALSE	FALSE	NA
319	1	64	4	11	2013	Woodland	Diurnal	0	FALSE	FALSE	FALSE	NA
320	1	64	5	11	2013	Woodland	Nocturnal	0	FALSE	FALSE	FALSE	NA
321	1	65	1	11	2013	Woodland	Nocturnal	0	FALSE	FALSE	FALSE	NA
322	1	65	2	11	2013	Woodland	Diurnal	0	FALSE	FALSE	FALSE	NA
323	1	65	3	11	2013	Woodland	Nocturnal	0	FALSE	FALSE	FALSE	NA
324	1	65	4	11	2013	Woodland	Diurnal	0	FALSE	FALSE	FALSE	NA
325	1	65	5	11	2013	Woodland	Nocturnal	0	FALSE	FALSE	FALSE	NA
326	1	66	1	11	2013	Woodland	Nocturnal	0	FALSE	FALSE	FALSE	NA
327	1	66	2	11	2013	Woodland	Diurnal	0	FALSE	FALSE	FALSE	NA
328	1	66	3	11	2013	Woodland	Nocturnal	0	FALSE	FALSE	FALSE	NA
329	1	66	4	11	2013	Woodland	Diurnal	0	FALSE	FALSE	FALSE	NA
330	1	66	5	11	2013	Woodland	Nocturnal	0	FALSE	FALSE	FALSE	NA
331	1	67	1	11	2013	Woodland	Nocturnal	0	FALSE	FALSE	FALSE	NA
332	1	67	2	11	2013	Woodland	Diurnal	0	FALSE	FALSE	FALSE	NA
333	1	67	3	11	2013	Woodland	Nocturnal	0	FALSE	FALSE	FALSE	NA
334	1	67	4	11	2013	Woodland	Diurnal	0	FALSE	FALSE	FALSE	NA
335	1	67	5	11	2013	Woodland	Nocturnal	0	FALSE	FALSE	FALSE	NA
336	1	68	1	11	2013	Woodland	Nocturnal	0	FALSE	FALSE	FALSE	NA
337	1	68	2	11	2013	Woodland	Diurnal	0	FALSE	FALSE	FALSE	NA
338	1	68	3	11	2013	Woodland	Nocturnal	0	FALSE	FALSE	FALSE	NA
339	1	68	4	11	2013	Woodland	Diurnal	0	FALSE	FALSE	FALSE	NA
340	1	68	5	11	2013	Woodland	Nocturnal	0	FALSE	FALSE	FALSE	NA
341	1	69	1	11	2013	Woodland	Nocturnal	0	FALSE	FALSE	FALSE	NA
342	1	69	2	11	2013	Woodland	Diurnal	0	FALSE	FALSE	FALSE	NA
343	1	69	3	11	2013	Woodland	Nocturnal	0	FALSE	FALSE	FALSE	NA
344	1	69	4	11	2013	Woodland	Diurnal	0	FALSE	FALSE	FALSE	NA
345	1	69	5	11	2013	Woodland	Nocturnal	0	FALSE	FALSE	FALSE	NA
346	1	70	1	11	2013	Woodland	Nocturnal	0	FALSE	FALSE	FALSE	NA
347	1	70	2	11	2013	Woodland	Diurnal	0	FALSE	FALSE	FALSE	NA
348	1	70	3	11	2013	Woodland	Nocturnal	0	FALSE	FALSE	FALSE	NA
349	1	70	4	11	2013	Woodland	Diurnal	0	FALSE	FALSE	FALSE	NA
350	1	70	5	11	2013	Woodland	Nocturnal	0	TRUE	FALSE	FALSE	NA
351	1	71	1	11	2013	Woodland	Nocturnal	0	FALSE	FALSE	FALSE	NA
352	1	71	2	11	2013	Woodland	Diurnal	0	FALSE	FALSE	FALSE	NA
353	1	71	3	11	2013	Woodland	Nocturnal	0	FALSE	FALSE	FALSE	NA
354	1	71	4	11	2013	Woodland	Diurnal	0	FALSE	FALSE	FALSE	NA
355	1	71	5	11	2013	Woodland	Nocturnal	0	FALSE	FALSE	FALSE	NA
356	1	72	1	11	2013	Woodland	Nocturnal	0	FALSE	FALSE	FALSE	NA
357	1	72	2	11	2013	Woodland	Diurnal	0	FALSE	FALSE	FALSE	NA
358	1	72	3	11	2013	Woodland	Nocturnal	0	FALSE	FALSE	FALSE	NA
359	1	72	4	11	2013	Woodland	Diurnal	0	FALSE	FALSE	FALSE	NA
360	1	72	5	11	2013	Woodland	Nocturnal	0	FALSE	FALSE	FALSE	NA
361	1	73	1	11	2013	Woodland	Nocturnal	0	TRUE	FALSE	FALSE	NA
362	1	73	2	11	2013	Woodland	Diurnal	1	FALSE	FALSE	FALSE	Mouse
363	1	73	3	11	2013	Woodland	Nocturnal	2	TRUE	FALSE	FALSE	Mouse
364	1	73	4	11	2013	Woodland	Diurnal	1	FALSE	FALSE	FALSE	Mouse
365	1	73	5	11	2013	Woodland	Nocturnal	2	FALSE	FALSE	FALSE	Mouse
366	1	74	1	11	2013	Woodland	Nocturnal	0	FALSE	FALSE	FALSE	NA
367	1	74	2	11	2013	Woodland	Diurnal	0	FALSE	FALSE	FALSE	NA
368	1	74	3	11	2013	Woodland	Nocturnal	0	FALSE	FALSE	FALSE	NA
369	1	74	4	11	2013	Woodland	Diurnal	0	FALSE	FALSE	FALSE	NA
370	1	74	5	11	2013	Woodland	Nocturnal	0	FALSE	FALSE	FALSE	NA
371	1	75	1	11	2013	Woodland	Nocturnal	0	FALSE	FALSE	FALSE	NA
372	1	75	2	11	2013	Woodland	Diurnal	0	FALSE	FALSE	FALSE	NA
373	1	75	3	11	2013	Woodland	Nocturnal	0	FALSE	FALSE	FALSE	NA
374	1	75	4	11	2013	Woodland	Diurnal	0	FALSE	FALSE	FALSE	NA
375	1	75	5	11	2013	Woodland	Nocturnal	0	FALSE	FALSE	FALSE	NA
376	1	76	1	11	2013	Woodland	Nocturnal	0	FALSE	FALSE	FALSE	NA
377	1	76	2	11	2013	Woodland	Diurnal	0	FALSE	FALSE	FALSE	NA
378	1	76	3	11	2013	Woodland	Nocturnal	0	FALSE	FALSE	FALSE	NA
379	1	76	4	11	2013	Woodland	Diurnal	0	FALSE	FALSE	FALSE	NA
380	1	76	5	11	2013	Woodland	Nocturnal	0	FALSE	FALSE	FALSE	NA
381	1	77	1	11	2013	Woodland	Nocturnal	0	TRUE	FALSE	FALSE	NA
382	1	77	2	11	2013	Woodland	Diurnal	1	FALSE	FALSE	FALSE	Mouse
383	1	77	3	11	2013	Woodland	Nocturnal	2	FALSE	FALSE	FALSE	Mouse
384	1	77	4	11	2013	Woodland	Diurnal	3	FALSE	FALSE	FALSE	Mouse
385	1	77	5	11	2013	Woodland	Nocturnal	4	TRUE	FALSE	FALSE	Mouse
386	1	78	1	11	2013	Woodland	Nocturnal	0	FALSE	FALSE	FALSE	NA
387	1	78	2	11	2013	Woodland	Diurnal	0	FALSE	FALSE	FALSE	NA
388	1	78	3	11	2013	Woodland	Nocturnal	0	FALSE	FALSE	FALSE	NA
389	1	78	4	11	2013	Woodland	Diurnal	0	FALSE	FALSE	FALSE	NA
390	1	78	5	11	2013	Woodland	Nocturnal	0	FALSE	FALSE	FALSE	NA
391	1	79	1	11	2013	Woodland	Nocturnal	0	FALSE	FALSE	FALSE	NA
392	1	79	2	11	2013	Woodland	Diurnal	0	FALSE	FALSE	FALSE	NA
393	1	79	3	11	2013	Woodland	Nocturnal	0	FALSE	FALSE	FALSE	NA
394	1	79	4	11	2013	Woodland	Diurnal	0	FALSE	FALSE	FALSE	NA
395	1	79	5	11	2013	Woodland	Nocturnal	0	TRUE	FALSE	FALSE	NA
396	1	80	1	11	2013	Woodland	Nocturnal	0	FALSE	FALSE	FALSE	NA
397	1	80	2	11	2013	Woodland	Diurnal	0	FALSE	FALSE	FALSE	NA
398	1	80	3	11	2013	Woodland	Nocturnal	0	FALSE	FALSE	FALSE	NA
399	1	80	4	11	2013	Woodland	Diurnal	0	FALSE	FALSE	FALSE	NA
400	1	80	5	11	2013	Woodland	Nocturnal	0	FALSE	FALSE	FALSE	NA
401	1	81	1	11	2013	Woodland	Nocturnal	0	FALSE	FALSE	FALSE	NA
402	1	81	2	11	2013	Woodland	Diurnal	0	FALSE	FALSE	FALSE	NA
403	1	81	3	11	2013	Woodland	Nocturnal	0	FALSE	FALSE	FALSE	NA
404	1	81	4	11	2013	Woodland	Diurnal	0	FALSE	FALSE	FALSE	NA
405	1	81	5	11	2013	Woodland	Nocturnal	0	TRUE	FALSE	FALSE	NA
406	1	82	1	11	2013	Woodland	Nocturnal	0	TRUE	FALSE	FALSE	NA
407	1	82	2	11	2013	Woodland	Diurnal	1	FALSE	FALSE	FALSE	Mouse
408	1	82	3	11	2013	Woodland	Nocturnal	2	TRUE	FALSE	FALSE	Mouse
409	1	82	4	11	2013	Woodland	Diurnal	1	FALSE	FALSE	FALSE	Mouse
410	1	82	5	11	2013	Woodland	Nocturnal	2	FALSE	FALSE	FALSE	Mouse
411	1	83	1	11	2013	Woodland	Nocturnal	0	FALSE	FALSE	FALSE	NA
412	1	83	2	11	2013	Woodland	Diurnal	0	FALSE	FALSE	FALSE	NA
413	1	83	3	11	2013	Woodland	Nocturnal	0	FALSE	FALSE	FALSE	NA
414	1	83	4	11	2013	Woodland	Diurnal	0	FALSE	FALSE	FALSE	NA
415	1	83	5	11	2013	Woodland	Nocturnal	0	TRUE	FALSE	FALSE	NA
416	1	84	1	11	2013	Woodland	Nocturnal	0	TRUE	FALSE	FALSE	NA
417	1	84	2	11	2013	Woodland	Diurnal	1	FALSE	FALSE	TRUE	Mouse
418	1	84	3	11	2013	Woodland	Nocturnal	1	FALSE	FALSE	FALSE	Vole
419	1	84	4	11	2013	Woodland	Diurnal	2	FALSE	FALSE	FALSE	Vole
420	1	84	5	11	2013	Woodland	Nocturnal	3	TRUE	FALSE	FALSE	Vole
421	1	85	1	11	2013	Woodland	Nocturnal	0	TRUE	FALSE	FALSE	NA
422	1	85	2	11	2013	Woodland	Diurnal	1	FALSE	FALSE	FALSE	Mouse
423	1	85	3	11	2013	Woodland	Nocturnal	2	TRUE	FALSE	FALSE	Mouse
424	1	85	4	11	2013	Woodland	Diurnal	1	FALSE	FALSE	FALSE	Mouse
425	1	85	5	11	2013	Woodland	Nocturnal	2	TRUE	FALSE	FALSE	Mouse
426	1	86	1	11	2013	Woodland	Nocturnal	0	FALSE	FALSE	FALSE	NA
427	1	86	2	11	2013	Woodland	Diurnal	0	FALSE	FALSE	FALSE	NA
428	1	86	3	11	2013	Woodland	Nocturnal	0	FALSE	FALSE	FALSE	NA
429	1	86	4	11	2013	Woodland	Diurnal	0	FALSE	FALSE	FALSE	NA
430	1	86	5	11	2013	Woodland	Nocturnal	0	FALSE	FALSE	FALSE	NA
431	1	87	1	11	2013	Woodland	Nocturnal	0	FALSE	FALSE	FALSE	NA
432	1	87	2	11	2013	Woodland	Diurnal	0	FALSE	FALSE	FALSE	NA
433	1	87	3	11	2013	Woodland	Nocturnal	0	TRUE	FALSE	FALSE	NA
434	1	87	4	11	2013	Woodland	Diurnal	1	FALSE	FALSE	FALSE	Mouse
435	1	87	5	11	2013	Woodland	Nocturnal	2	TRUE	FALSE	FALSE	Mouse
436	1	88	1	11	2013	Woodland	Nocturnal	0	FALSE	FALSE	FALSE	NA
437	1	88	2	11	2013	Woodland	Diurnal	0	FALSE	FALSE	FALSE	NA
438	1	88	3	11	2013	Woodland	Nocturnal	0	TRUE	FALSE	FALSE	NA
439	1	88	4	11	2013	Woodland	Diurnal	1	FALSE	FALSE	FALSE	Mouse
440	1	88	5	11	2013	Woodland	Nocturnal	2	TRUE	FALSE	FALSE	Mouse
441	1	89	1	11	2013	Woodland	Nocturnal	0	FALSE	FALSE	FALSE	NA
442	1	89	2	11	2013	Woodland	Diurnal	0	FALSE	FALSE	FALSE	NA
443	1	89	3	11	2013	Woodland	Nocturnal	0	FALSE	FALSE	FALSE	NA
444	1	89	4	11	2013	Woodland	Diurnal	0	FALSE	FALSE	FALSE	NA
445	1	89	5	11	2013	Woodland	Nocturnal	0	FALSE	FALSE	FALSE	NA
446	1	90	1	11	2013	Woodland	Nocturnal	0	FALSE	FALSE	FALSE	NA
447	1	90	2	11	2013	Woodland	Diurnal	0	FALSE	FALSE	FALSE	NA
448	1	90	3	11	2013	Woodland	Nocturnal	0	FALSE	FALSE	FALSE	NA
449	1	90	4	11	2013	Woodland	Diurnal	0	FALSE	FALSE	FALSE	NA
450	1	90	5	11	2013	Woodland	Nocturnal	0	TRUE	FALSE	FALSE	NA
451	1	91	1	11	2013	Woodland	Nocturnal	0	TRUE	FALSE	FALSE	NA
452	1	91	2	11	2013	Woodland	Diurnal	1	FALSE	FALSE	FALSE	Mouse
453	1	91	3	11	2013	Woodland	Nocturnal	2	TRUE	FALSE	FALSE	Mouse
454	1	91	4	11	2013	Woodland	Diurnal	1	FALSE	FALSE	FALSE	Mouse
455	1	91	5	11	2013	Woodland	Nocturnal	2	TRUE	FALSE	FALSE	Mouse
456	1	92	1	11	2013	Woodland	Nocturnal	0	TRUE	FALSE	FALSE	NA
457	1	92	2	11	2013	Woodland	Diurnal	1	FALSE	FALSE	FALSE	Mouse
458	1	92	3	11	2013	Woodland	Nocturnal	2	TRUE	FALSE	FALSE	Mouse
459	1	92	4	11	2013	Woodland	Diurnal	1	FALSE	FALSE	FALSE	Mouse
460	1	92	5	11	2013	Woodland	Nocturnal	2	TRUE	FALSE	FALSE	Mouse
461	1	93	1	11	2013	Woodland	Nocturnal	0	FALSE	FALSE	FALSE	NA
462	1	93	2	11	2013	Woodland	Diurnal	0	FALSE	FALSE	FALSE	NA
463	1	93	3	11	2013	Woodland	Nocturnal	0	FALSE	FALSE	FALSE	NA
464	1	93	4	11	2013	Woodland	Diurnal	0	FALSE	FALSE	FALSE	NA
465	1	93	5	11	2013	Woodland	Nocturnal	0	FALSE	FALSE	TRUE	NA
466	1	94	1	11	2013	Woodland	Nocturnal	0	FALSE	FALSE	FALSE	NA
467	1	94	2	11	2013	Woodland	Diurnal	0	FALSE	FALSE	FALSE	NA
468	1	94	3	11	2013	Woodland	Nocturnal	0	FALSE	FALSE	FALSE	NA
469	1	94	4	11	2013	Woodland	Diurnal	0	FALSE	FALSE	FALSE	NA
470	1	94	5	11	2013	Woodland	Nocturnal	0	FALSE	FALSE	FALSE	NA
471	1	95	1	11	2013	Woodland	Nocturnal	0	FALSE	FALSE	FALSE	NA
472	1	95	2	11	2013	Woodland	Diurnal	0	FALSE	FALSE	FALSE	NA
473	1	95	3	11	2013	Woodland	Nocturnal	0	FALSE	FALSE	FALSE	NA
474	1	95	4	11	2013	Woodland	Diurnal	0	FALSE	FALSE	FALSE	NA
475	1	95	5	11	2013	Woodland	Nocturnal	0	FALSE	FALSE	FALSE	NA
476	1	96	1	11	2013	Woodland	Nocturnal	0	TRUE	FALSE	FALSE	NA
477	1	96	2	11	2013	Woodland	Diurnal	1	FALSE	FALSE	FALSE	Mouse
478	1	96	3	11	2013	Woodland	Nocturnal	2	FALSE	FALSE	FALSE	Mouse
479	1	96	4	11	2013	Woodland	Diurnal	3	FALSE	FALSE	FALSE	Mouse
480	1	96	5	11	2013	Woodland	Nocturnal	4	TRUE	FALSE	FALSE	Mouse
481	2	97	1	11	2013	Woodland	Nocturnal	0	TRUE	FALSE	FALSE	NA
482	2	97	2	11	2013	Woodland	Diurnal	1	FALSE	FALSE	FALSE	Mouse
483	2	97	3	11	2013	Woodland	Nocturnal	2	FALSE	FALSE	TRUE	Mouse
484	2	97	4	11	2013	Woodland	Diurnal	1	FALSE	FALSE	TRUE	Vole
485	2	97	5	11	2013	Woodland	Nocturnal	1	FALSE	FALSE	TRUE	Vole
486	2	98	1	11	2013	Woodland	Nocturnal	0	FALSE	FALSE	TRUE	NA
487	2	98	2	11	2013	Woodland	Diurnal	1	FALSE	FALSE	FALSE	Vole
488	2	98	3	11	2013	Woodland	Nocturnal	2	FALSE	FALSE	FALSE	Vole
489	2	98	4	11	2013	Woodland	Diurnal	3	FALSE	FALSE	FALSE	Vole
490	2	98	5	11	2013	Woodland	Nocturnal	4	FALSE	FALSE	TRUE	Vole
491	2	99	1	11	2013	Woodland	Nocturnal	0	FALSE	FALSE	FALSE	NA
492	2	99	2	11	2013	Woodland	Diurnal	0	FALSE	FALSE	FALSE	NA
493	2	99	3	11	2013	Woodland	Nocturnal	0	FALSE	FALSE	FALSE	NA
494	2	99	4	11	2013	Woodland	Diurnal	0	FALSE	FALSE	FALSE	NA
495	2	99	5	11	2013	Woodland	Nocturnal	0	FALSE	FALSE	TRUE	NA
496	2	100	1	11	2013	Woodland	Nocturnal	0	FALSE	FALSE	FALSE	NA
497	2	100	2	11	2013	Woodland	Diurnal	0	FALSE	FALSE	FALSE	NA
498	2	100	3	11	2013	Woodland	Nocturnal	0	FALSE	FALSE	FALSE	NA
499	2	100	4	11	2013	Woodland	Diurnal	0	FALSE	FALSE	FALSE	NA
500	2	100	5	11	2013	Woodland	Nocturnal	0	FALSE	FALSE	FALSE	NA
501	2	101	1	11	2013	Woodland	Nocturnal	0	FALSE	FALSE	FALSE	NA
502	2	101	2	11	2013	Woodland	Diurnal	0	FALSE	FALSE	FALSE	NA
503	2	101	3	11	2013	Woodland	Nocturnal	0	FALSE	FALSE	FALSE	NA
504	2	101	4	11	2013	Woodland	Diurnal	0	FALSE	FALSE	FALSE	NA
505	2	101	5	11	2013	Woodland	Nocturnal	0	FALSE	FALSE	FALSE	NA
506	2	102	1	11	2013	Woodland	Nocturnal	0	FALSE	FALSE	FALSE	NA
507	2	102	2	11	2013	Woodland	Diurnal	0	FALSE	FALSE	TRUE	NA
508	2	102	3	11	2013	Woodland	Nocturnal	1	FALSE	FALSE	TRUE	Vole
509	2	102	4	11	2013	Woodland	Diurnal	1	FALSE	FALSE	FALSE	Vole
510	2	102	5	11	2013	Woodland	Nocturnal	2	FALSE	FALSE	TRUE	Vole
511	2	103	1	11	2013	Woodland	Nocturnal	0	FALSE	FALSE	FALSE	NA
512	2	103	2	11	2013	Woodland	Diurnal	0	FALSE	FALSE	FALSE	NA
513	2	103	3	11	2013	Woodland	Nocturnal	0	FALSE	FALSE	FALSE	NA
514	2	103	4	11	2013	Woodland	Diurnal	0	FALSE	FALSE	FALSE	NA
515	2	103	5	11	2013	Woodland	Nocturnal	0	FALSE	FALSE	FALSE	NA
516	2	104	1	11	2013	Woodland	Nocturnal	0	FALSE	FALSE	FALSE	NA
517	2	104	2	11	2013	Woodland	Diurnal	0	FALSE	FALSE	FALSE	NA
518	2	104	3	11	2013	Woodland	Nocturnal	0	TRUE	FALSE	FALSE	NA
519	2	104	4	11	2013	Woodland	Diurnal	1	FALSE	FALSE	FALSE	Mouse
520	2	104	5	11	2013	Woodland	Nocturnal	2	FALSE	FALSE	TRUE	Mouse
521	2	105	1	11	2013	Woodland	Nocturnal	0	TRUE	FALSE	FALSE	NA
522	2	105	2	11	2013	Woodland	Diurnal	1	FALSE	FALSE	FALSE	Mouse
523	2	105	3	11	2013	Woodland	Nocturnal	2	TRUE	FALSE	FALSE	Mouse
524	2	105	4	11	2013	Woodland	Diurnal	1	FALSE	FALSE	FALSE	Mouse
525	2	105	5	11	2013	Woodland	Nocturnal	2	TRUE	FALSE	FALSE	Mouse
526	2	106	1	11	2013	Woodland	Nocturnal	0	FALSE	FALSE	TRUE	NA
527	2	106	2	11	2013	Woodland	Diurnal	1	FALSE	FALSE	FALSE	Vole
528	2	106	3	11	2013	Woodland	Nocturnal	2	FALSE	FALSE	TRUE	Vole
529	2	106	4	11	2013	Woodland	Diurnal	1	FALSE	TRUE	FALSE	Vole
530	2	106	5	11	2013	Woodland	Nocturnal	1	FALSE	FALSE	FALSE	Vole
531	2	107	1	11	2013	Woodland	Nocturnal	0	FALSE	FALSE	FALSE	NA
532	2	107	2	11	2013	Woodland	Diurnal	0	FALSE	FALSE	FALSE	NA
533	2	107	3	11	2013	Woodland	Nocturnal	0	FALSE	FALSE	FALSE	NA
534	2	107	4	11	2013	Woodland	Diurnal	0	FALSE	FALSE	FALSE	NA
535	2	107	5	11	2013	Woodland	Nocturnal	0	FALSE	FALSE	FALSE	NA
536	2	108	1	11	2013	Woodland	Nocturnal	0	FALSE	FALSE	TRUE	NA
537	2	108	2	11	2013	Woodland	Diurnal	1	FALSE	FALSE	FALSE	Vole
538	2	108	3	11	2013	Woodland	Nocturnal	2	TRUE	FALSE	FALSE	Vole
539	2	108	4	11	2013	Woodland	Diurnal	1	FALSE	FALSE	FALSE	Mouse
540	2	108	5	11	2013	Woodland	Nocturnal	2	FALSE	FALSE	TRUE	Mouse
541	2	109	1	11	2013	Woodland	Nocturnal	0	FALSE	FALSE	FALSE	NA
542	2	109	2	11	2013	Woodland	Diurnal	0	FALSE	FALSE	FALSE	NA
543	2	109	3	11	2013	Woodland	Nocturnal	0	TRUE	FALSE	FALSE	NA
544	2	109	4	11	2013	Woodland	Diurnal	1	FALSE	FALSE	TRUE	Mouse
545	2	109	5	11	2013	Woodland	Nocturnal	1	FALSE	FALSE	FALSE	Vole
546	2	110	1	11	2013	Woodland	Nocturnal	0	FALSE	FALSE	FALSE	NA
547	2	110	2	11	2013	Woodland	Diurnal	0	FALSE	FALSE	FALSE	NA
548	2	110	3	11	2013	Woodland	Nocturnal	0	FALSE	FALSE	FALSE	NA
549	2	110	4	11	2013	Woodland	Diurnal	0	FALSE	FALSE	FALSE	NA
550	2	110	5	11	2013	Woodland	Nocturnal	0	FALSE	FALSE	FALSE	NA
551	2	111	1	11	2013	Woodland	Nocturnal	0	TRUE	FALSE	FALSE	NA
552	2	111	2	11	2013	Woodland	Diurnal	1	FALSE	FALSE	FALSE	Mouse
553	2	111	3	11	2013	Woodland	Nocturnal	2	TRUE	FALSE	FALSE	Mouse
554	2	111	4	11	2013	Woodland	Diurnal	1	FALSE	FALSE	FALSE	Mouse
555	2	111	5	11	2013	Woodland	Nocturnal	2	FALSE	FALSE	FALSE	Mouse
556	2	112	1	11	2013	Woodland	Nocturnal	0	FALSE	FALSE	FALSE	NA
557	2	112	2	11	2013	Woodland	Diurnal	0	FALSE	FALSE	FALSE	NA
558	2	112	3	11	2013	Woodland	Nocturnal	0	FALSE	FALSE	FALSE	NA
559	2	112	4	11	2013	Woodland	Diurnal	0	FALSE	FALSE	FALSE	NA
560	2	112	5	11	2013	Woodland	Nocturnal	0	FALSE	FALSE	FALSE	NA
561	2	113	1	11	2013	Woodland	Nocturnal	0	TRUE	FALSE	FALSE	NA
562	2	113	2	11	2013	Woodland	Diurnal	1	FALSE	FALSE	TRUE	Mouse
563	2	113	3	11	2013	Woodland	Nocturnal	1	FALSE	FALSE	FALSE	Vole
564	2	113	4	11	2013	Woodland	Diurnal	2	FALSE	FALSE	FALSE	Vole
565	2	113	5	11	2013	Woodland	Nocturnal	3	TRUE	FALSE	FALSE	Vole
566	2	114	1	11	2013	Woodland	Nocturnal	0	FALSE	FALSE	FALSE	NA
567	2	114	2	11	2013	Woodland	Diurnal	0	FALSE	FALSE	FALSE	NA
568	2	114	3	11	2013	Woodland	Nocturnal	0	FALSE	FALSE	FALSE	NA
569	2	114	4	11	2013	Woodland	Diurnal	0	FALSE	FALSE	FALSE	NA
570	2	114	5	11	2013	Woodland	Nocturnal	0	FALSE	FALSE	FALSE	NA
571	2	115	1	11	2013	Woodland	Nocturnal	0	FALSE	FALSE	TRUE	NA
572	2	115	2	11	2013	Woodland	Diurnal	1	FALSE	FALSE	TRUE	Vole
573	2	115	3	11	2013	Woodland	Nocturnal	1	FALSE	FALSE	FALSE	Vole
574	2	115	4	11	2013	Woodland	Diurnal	2	FALSE	FALSE	FALSE	Vole
575	2	115	5	11	2013	Woodland	Nocturnal	3	TRUE	FALSE	FALSE	Vole
576	2	116	1	11	2013	Woodland	Nocturnal	0	FALSE	FALSE	FALSE	NA
577	2	116	2	11	2013	Woodland	Diurnal	0	FALSE	FALSE	FALSE	NA
578	2	116	3	11	2013	Woodland	Nocturnal	0	FALSE	FALSE	FALSE	NA
579	2	116	4	11	2013	Woodland	Diurnal	0	FALSE	FALSE	FALSE	NA
580	2	116	5	11	2013	Woodland	Nocturnal	0	FALSE	FALSE	FALSE	NA
581	2	117	1	11	2013	Woodland	Nocturnal	0	TRUE	FALSE	FALSE	NA
582	2	117	2	11	2013	Woodland	Diurnal	1	FALSE	FALSE	FALSE	Mouse
583	2	117	3	11	2013	Woodland	Nocturnal	2	FALSE	FALSE	FALSE	Mouse
584	2	117	4	11	2013	Woodland	Diurnal	3	FALSE	FALSE	FALSE	Mouse
585	2	117	5	11	2013	Woodland	Nocturnal	4	FALSE	FALSE	FALSE	Mouse
586	2	118	1	11	2013	Woodland	Nocturnal	0	TRUE	FALSE	FALSE	NA
587	2	118	2	11	2013	Woodland	Diurnal	1	FALSE	FALSE	FALSE	Mouse
588	2	118	3	11	2013	Woodland	Nocturnal	2	TRUE	FALSE	FALSE	Mouse
589	2	118	4	11	2013	Woodland	Diurnal	1	FALSE	FALSE	FALSE	Mouse
590	2	118	5	11	2013	Woodland	Nocturnal	2	TRUE	FALSE	FALSE	Mouse
591	2	119	1	11	2013	Woodland	Nocturnal	0	FALSE	FALSE	FALSE	NA
592	2	119	2	11	2013	Woodland	Diurnal	0	FALSE	FALSE	FALSE	NA
593	2	119	3	11	2013	Woodland	Nocturnal	0	FALSE	FALSE	FALSE	NA
594	2	119	4	11	2013	Woodland	Diurnal	0	FALSE	FALSE	FALSE	NA
595	2	119	5	11	2013	Woodland	Nocturnal	0	FALSE	FALSE	FALSE	NA
596	2	120	1	11	2013	Woodland	Nocturnal	0	FALSE	FALSE	FALSE	NA
597	2	120	2	11	2013	Woodland	Diurnal	0	FALSE	FALSE	FALSE	NA
598	2	120	3	11	2013	Woodland	Nocturnal	0	FALSE	FALSE	FALSE	NA
599	2	120	4	11	2013	Woodland	Diurnal	0	FALSE	FALSE	FALSE	NA
600	2	120	5	11	2013	Woodland	Nocturnal	0	TRUE	FALSE	FALSE	NA
601	2	121	1	11	2013	Woodland	Nocturnal	0	FALSE	FALSE	FALSE	NA
602	2	121	2	11	2013	Woodland	Diurnal	0	FALSE	FALSE	TRUE	NA
603	2	121	3	11	2013	Woodland	Nocturnal	1	FALSE	FALSE	TRUE	Vole
604	2	121	4	11	2013	Woodland	Diurnal	1	FALSE	FALSE	FALSE	Vole
605	2	121	5	11	2013	Woodland	Nocturnal	2	FALSE	FALSE	FALSE	Vole
606	2	122	1	11	2013	Woodland	Nocturnal	0	FALSE	FALSE	FALSE	NA
607	2	122	2	11	2013	Woodland	Diurnal	0	FALSE	FALSE	FALSE	NA
608	2	122	3	11	2013	Woodland	Nocturnal	0	TRUE	FALSE	FALSE	NA
609	2	122	4	11	2013	Woodland	Diurnal	1	FALSE	FALSE	FALSE	Mouse
610	2	122	5	11	2013	Woodland	Nocturnal	2	TRUE	FALSE	FALSE	Mouse
611	2	123	1	11	2013	Woodland	Nocturnal	0	TRUE	FALSE	FALSE	NA
612	2	123	2	11	2013	Woodland	Diurnal	1	FALSE	FALSE	FALSE	Mouse
613	2	123	3	11	2013	Woodland	Nocturnal	2	FALSE	FALSE	FALSE	Mouse
614	2	123	4	11	2013	Woodland	Diurnal	3	FALSE	FALSE	FALSE	Mouse
615	2	123	5	11	2013	Woodland	Nocturnal	4	FALSE	FALSE	FALSE	Mouse
616	2	124	1	11	2013	Woodland	Nocturnal	0	TRUE	FALSE	FALSE	NA
617	2	124	2	11	2013	Woodland	Diurnal	1	FALSE	FALSE	FALSE	Mouse
618	2	124	3	11	2013	Woodland	Nocturnal	2	TRUE	FALSE	FALSE	Mouse
619	2	124	4	11	2013	Woodland	Diurnal	1	FALSE	FALSE	FALSE	Mouse
620	2	124	5	11	2013	Woodland	Nocturnal	2	FALSE	FALSE	FALSE	Mouse
621	2	125	1	11	2013	Woodland	Nocturnal	0	FALSE	FALSE	FALSE	NA
622	2	125	2	11	2013	Woodland	Diurnal	0	FALSE	FALSE	FALSE	NA
623	2	125	3	11	2013	Woodland	Nocturnal	0	FALSE	FALSE	FALSE	NA
624	2	125	4	11	2013	Woodland	Diurnal	0	FALSE	FALSE	FALSE	NA
625	2	125	5	11	2013	Woodland	Nocturnal	0	FALSE	FALSE	FALSE	NA
626	2	126	1	11	2013	Woodland	Nocturnal	0	TRUE	FALSE	FALSE	NA
627	2	126	2	11	2013	Woodland	Diurnal	1	FALSE	FALSE	FALSE	Mouse
628	2	126	3	11	2013	Woodland	Nocturnal	2	FALSE	FALSE	FALSE	Mouse
629	2	126	4	11	2013	Woodland	Diurnal	3	FALSE	FALSE	FALSE	Mouse
630	2	126	5	11	2013	Woodland	Nocturnal	4	FALSE	FALSE	FALSE	Mouse
631	2	127	1	11	2013	Woodland	Nocturnal	0	FALSE	FALSE	FALSE	NA
632	2	127	2	11	2013	Woodland	Diurnal	0	FALSE	FALSE	FALSE	NA
633	2	127	3	11	2013	Woodland	Nocturnal	0	FALSE	FALSE	FALSE	NA
634	2	127	4	11	2013	Woodland	Diurnal	0	FALSE	FALSE	FALSE	NA
635	2	127	5	11	2013	Woodland	Nocturnal	0	FALSE	FALSE	FALSE	NA
636	2	128	1	11	2013	Woodland	Nocturnal	0	FALSE	FALSE	FALSE	NA
637	2	128	2	11	2013	Woodland	Diurnal	0	FALSE	FALSE	FALSE	NA
638	2	128	3	11	2013	Woodland	Nocturnal	0	FALSE	FALSE	FALSE	NA
639	2	128	4	11	2013	Woodland	Diurnal	0	FALSE	FALSE	FALSE	NA
640	2	128	5	11	2013	Woodland	Nocturnal	0	FALSE	FALSE	FALSE	NA
641	2	129	1	11	2013	Woodland	Nocturnal	0	TRUE	FALSE	FALSE	NA
642	2	129	2	11	2013	Woodland	Diurnal	1	FALSE	FALSE	FALSE	Mouse
643	2	129	3	11	2013	Woodland	Nocturnal	2	TRUE	FALSE	FALSE	Mouse
644	2	129	4	11	2013	Woodland	Diurnal	1	FALSE	FALSE	FALSE	Mouse
645	2	129	5	11	2013	Woodland	Nocturnal	2	FALSE	FALSE	FALSE	Mouse
646	2	130	1	11	2013	Woodland	Nocturnal	0	TRUE	FALSE	FALSE	NA
647	2	130	2	11	2013	Woodland	Diurnal	1	FALSE	FALSE	FALSE	Mouse
648	2	130	3	11	2013	Woodland	Nocturnal	2	FALSE	FALSE	FALSE	Mouse
649	2	130	4	11	2013	Woodland	Diurnal	3	FALSE	FALSE	FALSE	Mouse
650	2	130	5	11	2013	Woodland	Nocturnal	4	FALSE	FALSE	FALSE	Mouse
651	2	131	1	11	2013	Woodland	Nocturnal	0	FALSE	FALSE	FALSE	NA
652	2	131	2	11	2013	Woodland	Diurnal	0	FALSE	FALSE	FALSE	NA
653	2	131	3	11	2013	Woodland	Nocturnal	0	TRUE	FALSE	FALSE	NA
654	2	131	4	11	2013	Woodland	Diurnal	1	FALSE	FALSE	FALSE	Mouse
655	2	131	5	11	2013	Woodland	Nocturnal	2	TRUE	FALSE	FALSE	Mouse
656	2	132	1	11	2013	Woodland	Nocturnal	0	FALSE	FALSE	FALSE	NA
657	2	132	2	11	2013	Woodland	Diurnal	0	FALSE	FALSE	FALSE	NA
658	2	132	3	11	2013	Woodland	Nocturnal	0	FALSE	FALSE	FALSE	NA
659	2	132	4	11	2013	Woodland	Diurnal	0	FALSE	FALSE	FALSE	NA
660	2	132	5	11	2013	Woodland	Nocturnal	0	FALSE	FALSE	FALSE	NA
661	2	133	1	11	2013	Woodland	Nocturnal	0	TRUE	FALSE	FALSE	NA
662	2	133	2	11	2013	Woodland	Diurnal	1	FALSE	FALSE	FALSE	Mouse
663	2	133	3	11	2013	Woodland	Nocturnal	2	TRUE	FALSE	FALSE	Mouse
664	2	133	4	11	2013	Woodland	Diurnal	1	FALSE	FALSE	FALSE	Mouse
665	2	133	5	11	2013	Woodland	Nocturnal	2	TRUE	FALSE	FALSE	Mouse
666	2	134	1	11	2013	Woodland	Nocturnal	0	FALSE	FALSE	FALSE	NA
667	2	134	2	11	2013	Woodland	Diurnal	0	FALSE	FALSE	FALSE	NA
668	2	134	3	11	2013	Woodland	Nocturnal	0	FALSE	FALSE	FALSE	NA
669	2	134	4	11	2013	Woodland	Diurnal	0	FALSE	FALSE	FALSE	NA
670	2	134	5	11	2013	Woodland	Nocturnal	0	FALSE	FALSE	FALSE	NA
671	2	135	1	11	2013	Woodland	Nocturnal	0	TRUE	FALSE	FALSE	NA
672	2	135	2	11	2013	Woodland	Diurnal	1	FALSE	FALSE	FALSE	Mouse
673	2	135	3	11	2013	Woodland	Nocturnal	2	FALSE	FALSE	FALSE	Mouse
674	2	135	4	11	2013	Woodland	Diurnal	3	FALSE	FALSE	FALSE	Mouse
675	2	135	5	11	2013	Woodland	Nocturnal	4	FALSE	FALSE	FALSE	Mouse
676	2	136	1	11	2013	Woodland	Nocturnal	0	FALSE	TRUE	FALSE	NA
677	2	136	2	11	2013	Woodland	Diurnal	1	FALSE	FALSE	FALSE	Vole
678	2	136	3	11	2013	Woodland	Nocturnal	2	FALSE	FALSE	TRUE	Vole
679	2	136	4	11	2013	Woodland	Diurnal	1	FALSE	FALSE	FALSE	Vole
680	2	136	5	11	2013	Woodland	Nocturnal	2	FALSE	FALSE	FALSE	Vole
681	2	137	1	11	2013	Woodland	Nocturnal	0	TRUE	FALSE	FALSE	NA
682	2	137	2	11	2013	Woodland	Diurnal	1	FALSE	FALSE	FALSE	Mouse
683	2	137	3	11	2013	Woodland	Nocturnal	2	TRUE	FALSE	FALSE	Mouse
684	2	137	4	11	2013	Woodland	Diurnal	1	FALSE	FALSE	FALSE	Mouse
685	2	137	5	11	2013	Woodland	Nocturnal	2	FALSE	FALSE	FALSE	Mouse
686	2	138	1	11	2013	Woodland	Nocturnal	0	FALSE	FALSE	FALSE	NA
687	2	138	2	11	2013	Woodland	Diurnal	0	FALSE	FALSE	FALSE	NA
688	2	138	3	11	2013	Woodland	Nocturnal	0	FALSE	FALSE	FALSE	NA
689	2	138	4	11	2013	Woodland	Diurnal	0	FALSE	FALSE	FALSE	NA
690	2	138	5	11	2013	Woodland	Nocturnal	0	FALSE	FALSE	FALSE	NA
691	2	139	1	11	2013	Woodland	Nocturnal	0	FALSE	FALSE	FALSE	NA
692	2	139	2	11	2013	Woodland	Diurnal	0	FALSE	FALSE	FALSE	NA
693	2	139	3	11	2013	Woodland	Nocturnal	0	FALSE	FALSE	FALSE	NA
694	2	139	4	11	2013	Woodland	Diurnal	0	FALSE	FALSE	FALSE	NA
695	2	139	5	11	2013	Woodland	Nocturnal	0	FALSE	FALSE	FALSE	NA
696	2	140	1	11	2013	Woodland	Nocturnal	0	TRUE	FALSE	FALSE	NA
697	2	140	2	11	2013	Woodland	Diurnal	1	FALSE	FALSE	FALSE	Mouse
698	2	140	3	11	2013	Woodland	Nocturnal	2	FALSE	FALSE	FALSE	Mouse
699	2	140	4	11	2013	Woodland	Diurnal	3	FALSE	FALSE	FALSE	Mouse
700	2	140	5	11	2013	Woodland	Nocturnal	4	FALSE	FALSE	FALSE	Mouse
701	2	141	1	11	2013	Woodland	Nocturnal	0	FALSE	FALSE	FALSE	NA
702	2	141	2	11	2013	Woodland	Diurnal	0	FALSE	FALSE	FALSE	NA
703	2	141	3	11	2013	Woodland	Nocturnal	0	FALSE	FALSE	FALSE	NA
704	2	141	4	11	2013	Woodland	Diurnal	0	FALSE	FALSE	FALSE	NA
705	2	141	5	11	2013	Woodland	Nocturnal	0	FALSE	FALSE	FALSE	NA
706	2	142	1	11	2013	Woodland	Nocturnal	0	FALSE	FALSE	FALSE	NA
707	2	142	2	11	2013	Woodland	Diurnal	0	FALSE	FALSE	FALSE	NA
708	2	142	3	11	2013	Woodland	Nocturnal	0	FALSE	FALSE	FALSE	NA
709	2	142	4	11	2013	Woodland	Diurnal	0	FALSE	FALSE	FALSE	NA
710	2	142	5	11	2013	Woodland	Nocturnal	0	FALSE	FALSE	FALSE	NA
711	2	143	1	11	2013	Woodland	Nocturnal	0	FALSE	FALSE	FALSE	NA
712	2	143	2	11	2013	Woodland	Diurnal	0	FALSE	FALSE	FALSE	NA
713	2	143	3	11	2013	Woodland	Nocturnal	0	FALSE	FALSE	FALSE	NA
714	2	143	4	11	2013	Woodland	Diurnal	0	FALSE	FALSE	FALSE	NA
715	2	143	5	11	2013	Woodland	Nocturnal	0	FALSE	FALSE	FALSE	NA
716	2	144	1	11	2013	Woodland	Nocturnal	0	FALSE	FALSE	FALSE	NA
717	2	144	2	11	2013	Woodland	Diurnal	0	FALSE	FALSE	FALSE	NA
718	2	144	3	11	2013	Woodland	Nocturnal	0	TRUE	FALSE	FALSE	NA
719	2	144	4	11	2013	Woodland	Diurnal	1	FALSE	FALSE	FALSE	Mouse
720	2	144	5	11	2013	Woodland	Nocturnal	2	FALSE	FALSE	FALSE	Mouse
721	2	145	1	11	2013	Woodland	Nocturnal	0	FALSE	FALSE	FALSE	NA
722	2	145	2	11	2013	Woodland	Diurnal	0	FALSE	FALSE	FALSE	NA
723	2	145	3	11	2013	Woodland	Nocturnal	0	FALSE	FALSE	FALSE	NA
724	2	145	4	11	2013	Woodland	Diurnal	0	FALSE	FALSE	FALSE	NA
725	2	145	5	11	2013	Woodland	Nocturnal	0	FALSE	FALSE	FALSE	NA
726	2	146	1	11	2013	Woodland	Nocturnal	0	TRUE	FALSE	FALSE	NA
727	2	146	2	11	2013	Woodland	Diurnal	1	FALSE	FALSE	FALSE	Mouse
728	2	146	3	11	2013	Woodland	Nocturnal	2	TRUE	FALSE	FALSE	Mouse
729	2	146	4	11	2013	Woodland	Diurnal	1	FALSE	FALSE	FALSE	Mouse
730	2	146	5	11	2013	Woodland	Nocturnal	2	FALSE	FALSE	FALSE	Mouse
731	2	147	1	11	2013	Woodland	Nocturnal	0	FALSE	FALSE	FALSE	NA
732	2	147	2	11	2013	Woodland	Diurnal	0	FALSE	FALSE	FALSE	NA
733	2	147	3	11	2013	Woodland	Nocturnal	0	FALSE	FALSE	FALSE	NA
734	2	147	4	11	2013	Woodland	Diurnal	0	FALSE	FALSE	FALSE	NA
735	2	147	5	11	2013	Woodland	Nocturnal	0	FALSE	FALSE	TRUE	NA
736	2	148	1	11	2013	Woodland	Nocturnal	0	TRUE	FALSE	FALSE	NA
737	2	148	2	11	2013	Woodland	Diurnal	1	FALSE	FALSE	FALSE	Mouse
738	2	148	3	11	2013	Woodland	Nocturnal	2	FALSE	FALSE	FALSE	Mouse
739	2	148	4	11	2013	Woodland	Diurnal	3	FALSE	FALSE	TRUE	Mouse
740	2	148	5	11	2013	Woodland	Nocturnal	1	TRUE	FALSE	FALSE	Vole
741	2	149	1	11	2013	Woodland	Nocturnal	0	TRUE	FALSE	FALSE	NA
742	2	149	2	11	2013	Woodland	Diurnal	1	FALSE	FALSE	FALSE	Mouse
743	2	149	3	11	2013	Woodland	Nocturnal	2	TRUE	FALSE	FALSE	Mouse
744	2	149	4	11	2013	Woodland	Diurnal	1	FALSE	FALSE	FALSE	Mouse
745	2	149	5	11	2013	Woodland	Nocturnal	2	TRUE	FALSE	FALSE	Mouse
746	2	150	1	11	2013	Woodland	Nocturnal	0	FALSE	FALSE	FALSE	NA
747	2	150	2	11	2013	Woodland	Diurnal	0	FALSE	FALSE	FALSE	NA
748	2	150	3	11	2013	Woodland	Nocturnal	0	FALSE	FALSE	FALSE	NA
749	2	150	4	11	2013	Woodland	Diurnal	0	FALSE	FALSE	FALSE	NA
750	2	150	5	11	2013	Woodland	Nocturnal	0	FALSE	FALSE	FALSE	NA
751	2	151	1	11	2013	Woodland	Nocturnal	0	FALSE	FALSE	FALSE	NA
752	2	151	2	11	2013	Woodland	Diurnal	0	FALSE	FALSE	FALSE	NA
753	2	151	3	11	2013	Woodland	Nocturnal	0	FALSE	FALSE	FALSE	NA
754	2	151	4	11	2013	Woodland	Diurnal	0	FALSE	FALSE	FALSE	NA
755	2	151	5	11	2013	Woodland	Nocturnal	0	FALSE	FALSE	FALSE	NA
756	2	152	1	11	2013	Woodland	Nocturnal	0	FALSE	FALSE	TRUE	NA
757	2	152	2	11	2013	Woodland	Diurnal	1	FALSE	FALSE	FALSE	Vole
758	2	152	3	11	2013	Woodland	Nocturnal	2	FALSE	FALSE	FALSE	Vole
759	2	152	4	11	2013	Woodland	Diurnal	3	FALSE	FALSE	TRUE	Vole
760	2	152	5	11	2013	Woodland	Nocturnal	1	FALSE	FALSE	TRUE	Vole
761	2	153	1	11	2013	Woodland	Nocturnal	0	FALSE	FALSE	FALSE	NA
762	2	153	2	11	2013	Woodland	Diurnal	0	FALSE	FALSE	FALSE	NA
763	2	153	3	11	2013	Woodland	Nocturnal	0	FALSE	FALSE	FALSE	NA
764	2	153	4	11	2013	Woodland	Diurnal	0	FALSE	FALSE	FALSE	NA
765	2	153	5	11	2013	Woodland	Nocturnal	0	FALSE	FALSE	FALSE	NA
766	2	154	1	11	2013	Woodland	Nocturnal	0	FALSE	FALSE	FALSE	NA
767	2	154	2	11	2013	Woodland	Diurnal	0	FALSE	FALSE	FALSE	NA
768	2	154	3	11	2013	Woodland	Nocturnal	0	FALSE	FALSE	FALSE	NA
769	2	154	4	11	2013	Woodland	Diurnal	0	FALSE	FALSE	FALSE	NA
770	2	154	5	11	2013	Woodland	Nocturnal	0	FALSE	FALSE	FALSE	NA
771	2	155	1	11	2013	Woodland	Nocturnal	0	FALSE	FALSE	TRUE	NA
772	2	155	2	11	2013	Woodland	Diurnal	1	FALSE	FALSE	FALSE	Vole
773	2	155	3	11	2013	Woodland	Nocturnal	2	FALSE	FALSE	TRUE	Vole
774	2	155	4	11	2013	Woodland	Diurnal	1	FALSE	FALSE	FALSE	Vole
775	2	155	5	11	2013	Woodland	Nocturnal	2	FALSE	FALSE	FALSE	Vole
776	2	156	1	11	2013	Woodland	Nocturnal	0	FALSE	FALSE	FALSE	NA
777	2	156	2	11	2013	Woodland	Diurnal	0	FALSE	FALSE	FALSE	NA
778	2	156	3	11	2013	Woodland	Nocturnal	0	FALSE	FALSE	FALSE	NA
779	2	156	4	11	2013	Woodland	Diurnal	0	FALSE	FALSE	TRUE	NA
780	2	156	5	11	2013	Woodland	Nocturnal	1	TRUE	FALSE	FALSE	Vole
781	2	157	1	11	2013	Woodland	Nocturnal	0	FALSE	FALSE	FALSE	NA
782	2	157	2	11	2013	Woodland	Diurnal	0	FALSE	FALSE	FALSE	NA
783	2	157	3	11	2013	Woodland	Nocturnal	0	FALSE	FALSE	FALSE	NA
784	2	157	4	11	2013	Woodland	Diurnal	0	FALSE	FALSE	FALSE	NA
785	2	157	5	11	2013	Woodland	Nocturnal	0	FALSE	FALSE	FALSE	NA
786	2	158	1	11	2013	Woodland	Nocturnal	0	FALSE	FALSE	FALSE	NA
787	2	158	2	11	2013	Woodland	Diurnal	0	FALSE	FALSE	FALSE	NA
788	2	158	3	11	2013	Woodland	Nocturnal	0	FALSE	FALSE	FALSE	NA
789	2	158	4	11	2013	Woodland	Diurnal	0	FALSE	FALSE	FALSE	NA
790	2	158	5	11	2013	Woodland	Nocturnal	0	FALSE	FALSE	FALSE	NA
791	2	159	1	11	2013	Woodland	Nocturnal	0	FALSE	FALSE	FALSE	NA
792	2	159	2	11	2013	Woodland	Diurnal	0	FALSE	FALSE	FALSE	NA
793	2	159	3	11	2013	Woodland	Nocturnal	0	FALSE	FALSE	TRUE	NA
794	2	159	4	11	2013	Woodland	Diurnal	1	FALSE	FALSE	FALSE	Vole
795	2	159	5	11	2013	Woodland	Nocturnal	2	TRUE	FALSE	FALSE	Vole
796	2	160	1	11	2013	Woodland	Nocturnal	0	FALSE	FALSE	FALSE	NA
797	2	160	2	11	2013	Woodland	Diurnal	0	FALSE	FALSE	FALSE	NA
798	2	160	3	11	2013	Woodland	Nocturnal	0	FALSE	FALSE	FALSE	NA
799	2	160	4	11	2013	Woodland	Diurnal	0	FALSE	FALSE	FALSE	NA
800	2	160	5	11	2013	Woodland	Nocturnal	0	FALSE	FALSE	FALSE	NA
801	2	161	1	11	2013	Woodland	Nocturnal	0	FALSE	FALSE	FALSE	NA
802	2	161	2	11	2013	Woodland	Diurnal	0	FALSE	FALSE	FALSE	NA
803	2	161	3	11	2013	Woodland	Nocturnal	0	FALSE	FALSE	FALSE	NA
804	2	161	4	11	2013	Woodland	Diurnal	0	FALSE	FALSE	FALSE	NA
805	2	161	5	11	2013	Woodland	Nocturnal	0	FALSE	FALSE	FALSE	NA
806	2	162	1	11	2013	Woodland	Nocturnal	0	FALSE	FALSE	FALSE	NA
807	2	162	2	11	2013	Woodland	Diurnal	0	FALSE	FALSE	FALSE	NA
808	2	162	3	11	2013	Woodland	Nocturnal	0	FALSE	FALSE	FALSE	NA
809	2	162	4	11	2013	Woodland	Diurnal	0	FALSE	FALSE	FALSE	NA
810	2	162	5	11	2013	Woodland	Nocturnal	0	FALSE	FALSE	FALSE	NA
811	2	163	1	11	2013	Woodland	Nocturnal	0	FALSE	FALSE	FALSE	NA
812	2	163	2	11	2013	Woodland	Diurnal	0	FALSE	FALSE	FALSE	NA
813	2	163	3	11	2013	Woodland	Nocturnal	0	FALSE	FALSE	FALSE	NA
814	2	163	4	11	2013	Woodland	Diurnal	0	FALSE	FALSE	FALSE	NA
815	2	163	5	11	2013	Woodland	Nocturnal	0	FALSE	FALSE	FALSE	NA
816	2	164	1	11	2013	Woodland	Nocturnal	0	FALSE	FALSE	FALSE	NA
817	2	164	2	11	2013	Woodland	Diurnal	0	FALSE	FALSE	FALSE	NA
818	2	164	3	11	2013	Woodland	Nocturnal	0	FALSE	FALSE	FALSE	NA
819	2	164	4	11	2013	Woodland	Diurnal	0	FALSE	FALSE	FALSE	NA
820	2	164	5	11	2013	Woodland	Nocturnal	0	FALSE	FALSE	FALSE	NA
821	2	165	1	11	2013	Woodland	Nocturnal	0	FALSE	FALSE	FALSE	NA
822	2	165	2	11	2013	Woodland	Diurnal	0	FALSE	FALSE	FALSE	NA
823	2	165	3	11	2013	Woodland	Nocturnal	0	TRUE	FALSE	FALSE	NA
824	2	165	4	11	2013	Woodland	Diurnal	1	FALSE	FALSE	FALSE	Mouse
825	2	165	5	11	2013	Woodland	Nocturnal	2	FALSE	FALSE	FALSE	Mouse
826	2	166	1	11	2013	Woodland	Nocturnal	0	FALSE	FALSE	FALSE	NA
827	2	166	2	11	2013	Woodland	Diurnal	0	FALSE	FALSE	FALSE	NA
828	2	166	3	11	2013	Woodland	Nocturnal	0	FALSE	FALSE	FALSE	NA
829	2	166	4	11	2013	Woodland	Diurnal	0	FALSE	FALSE	FALSE	NA
830	2	166	5	11	2013	Woodland	Nocturnal	0	FALSE	FALSE	FALSE	NA
831	2	167	1	11	2013	Woodland	Nocturnal	0	FALSE	FALSE	FALSE	NA
832	2	167	2	11	2013	Woodland	Diurnal	0	FALSE	FALSE	FALSE	NA
833	2	167	3	11	2013	Woodland	Nocturnal	0	FALSE	FALSE	FALSE	NA
834	2	167	4	11	2013	Woodland	Diurnal	0	FALSE	FALSE	FALSE	NA
835	2	167	5	11	2013	Woodland	Nocturnal	0	FALSE	FALSE	FALSE	NA
836	2	168	1	11	2013	Woodland	Nocturnal	0	FALSE	FALSE	FALSE	NA
837	2	168	2	11	2013	Woodland	Diurnal	0	FALSE	FALSE	FALSE	NA
838	2	168	3	11	2013	Woodland	Nocturnal	0	FALSE	FALSE	FALSE	NA
839	2	168	4	11	2013	Woodland	Diurnal	0	FALSE	FALSE	FALSE	NA
840	2	168	5	11	2013	Woodland	Nocturnal	0	FALSE	FALSE	FALSE	NA
841	2	169	1	11	2013	Woodland	Nocturnal	0	FALSE	FALSE	FALSE	NA
842	2	169	2	11	2013	Woodland	Diurnal	0	FALSE	FALSE	FALSE	NA
843	2	169	3	11	2013	Woodland	Nocturnal	0	FALSE	FALSE	FALSE	NA
844	2	169	4	11	2013	Woodland	Diurnal	0	FALSE	FALSE	FALSE	NA
845	2	169	5	11	2013	Woodland	Nocturnal	0	FALSE	FALSE	FALSE	NA
846	2	170	1	11	2013	Woodland	Nocturnal	0	FALSE	FALSE	FALSE	NA
847	2	170	2	11	2013	Woodland	Diurnal	0	FALSE	FALSE	FALSE	NA
848	2	170	3	11	2013	Woodland	Nocturnal	0	FALSE	FALSE	FALSE	NA
849	2	170	4	11	2013	Woodland	Diurnal	0	FALSE	FALSE	FALSE	NA
850	2	170	5	11	2013	Woodland	Nocturnal	0	FALSE	FALSE	FALSE	NA
851	2	171	1	11	2013	Woodland	Nocturnal	0	FALSE	FALSE	FALSE	NA
852	2	171	2	11	2013	Woodland	Diurnal	0	FALSE	FALSE	FALSE	NA
853	2	171	3	11	2013	Woodland	Nocturnal	0	FALSE	FALSE	FALSE	NA
854	2	171	4	11	2013	Woodland	Diurnal	0	FALSE	FALSE	FALSE	NA
855	2	171	5	11	2013	Woodland	Nocturnal	0	FALSE	FALSE	FALSE	NA
856	2	172	1	11	2013	Woodland	Nocturnal	0	FALSE	FALSE	FALSE	NA
857	2	172	2	11	2013	Woodland	Diurnal	0	FALSE	FALSE	FALSE	NA
858	2	172	3	11	2013	Woodland	Nocturnal	0	TRUE	FALSE	FALSE	NA
859	2	172	4	11	2013	Woodland	Diurnal	1	FALSE	FALSE	FALSE	Mouse
860	2	172	5	11	2013	Woodland	Nocturnal	2	FALSE	FALSE	FALSE	Mouse
861	2	173	1	11	2013	Woodland	Nocturnal	0	FALSE	FALSE	FALSE	NA
862	2	173	2	11	2013	Woodland	Diurnal	0	FALSE	FALSE	FALSE	NA
863	2	173	3	11	2013	Woodland	Nocturnal	0	FALSE	FALSE	FALSE	NA
864	2	173	4	11	2013	Woodland	Diurnal	0	FALSE	FALSE	FALSE	NA
865	2	173	5	11	2013	Woodland	Nocturnal	0	FALSE	FALSE	FALSE	NA
866	2	174	1	11	2013	Woodland	Nocturnal	0	FALSE	FALSE	FALSE	NA
867	2	174	2	11	2013	Woodland	Diurnal	0	FALSE	FALSE	FALSE	NA
868	2	174	3	11	2013	Woodland	Nocturnal	0	FALSE	FALSE	FALSE	NA
869	2	174	4	11	2013	Woodland	Diurnal	0	FALSE	FALSE	FALSE	NA
870	2	174	5	11	2013	Woodland	Nocturnal	0	FALSE	FALSE	FALSE	NA
871	2	175	1	11	2013	Woodland	Nocturnal	0	FALSE	FALSE	FALSE	NA
872	2	175	2	11	2013	Woodland	Diurnal	0	FALSE	FALSE	FALSE	NA
873	2	175	3	11	2013	Woodland	Nocturnal	0	FALSE	FALSE	FALSE	NA
874	2	175	4	11	2013	Woodland	Diurnal	0	FALSE	FALSE	FALSE	NA
875	2	175	5	11	2013	Woodland	Nocturnal	0	FALSE	FALSE	FALSE	NA
876	2	176	1	11	2013	Woodland	Nocturnal	0	FALSE	FALSE	FALSE	NA
877	2	176	2	11	2013	Woodland	Diurnal	0	FALSE	FALSE	FALSE	NA
878	2	176	3	11	2013	Woodland	Nocturnal	0	FALSE	FALSE	FALSE	NA
879	2	176	4	11	2013	Woodland	Diurnal	0	FALSE	FALSE	FALSE	NA
880	2	176	5	11	2013	Woodland	Nocturnal	0	FALSE	FALSE	FALSE	NA
881	2	177	1	11	2013	Woodland	Nocturnal	0	FALSE	FALSE	FALSE	NA
882	2	177	2	11	2013	Woodland	Diurnal	0	FALSE	FALSE	FALSE	NA
883	2	177	3	11	2013	Woodland	Nocturnal	0	FALSE	FALSE	FALSE	NA
884	2	177	4	11	2013	Woodland	Diurnal	0	FALSE	FALSE	FALSE	NA
885	2	177	5	11	2013	Woodland	Nocturnal	0	FALSE	FALSE	FALSE	NA
886	2	178	1	11	2013	Woodland	Nocturnal	0	FALSE	FALSE	FALSE	NA
887	2	178	2	11	2013	Woodland	Diurnal	0	FALSE	FALSE	FALSE	NA
888	2	178	3	11	2013	Woodland	Nocturnal	0	FALSE	FALSE	FALSE	NA
889	2	178	4	11	2013	Woodland	Diurnal	0	FALSE	FALSE	FALSE	NA
890	2	178	5	11	2013	Woodland	Nocturnal	0	FALSE	FALSE	FALSE	NA
891	2	179	1	11	2013	Woodland	Nocturnal	0	FALSE	FALSE	FALSE	NA
892	2	179	2	11	2013	Woodland	Diurnal	0	FALSE	FALSE	FALSE	NA
893	2	179	3	11	2013	Woodland	Nocturnal	0	FALSE	FALSE	FALSE	NA
894	2	179	4	11	2013	Woodland	Diurnal	0	FALSE	FALSE	FALSE	NA
895	2	179	5	11	2013	Woodland	Nocturnal	0	FALSE	FALSE	FALSE	NA
896	2	180	1	11	2013	Woodland	Nocturnal	0	FALSE	FALSE	FALSE	NA
897	2	180	2	11	2013	Woodland	Diurnal	0	FALSE	FALSE	FALSE	NA
898	2	180	3	11	2013	Woodland	Nocturnal	0	FALSE	FALSE	FALSE	NA
899	2	180	4	11	2013	Woodland	Diurnal	0	FALSE	FALSE	FALSE	NA
900	2	180	5	11	2013	Woodland	Nocturnal	0	FALSE	FALSE	FALSE	NA
901	2	181	1	11	2013	Woodland	Nocturnal	0	FALSE	FALSE	FALSE	NA
902	2	181	2	11	2013	Woodland	Diurnal	0	FALSE	FALSE	FALSE	NA
903	2	181	3	11	2013	Woodland	Nocturnal	0	FALSE	FALSE	FALSE	NA
904	2	181	4	11	2013	Woodland	Diurnal	0	FALSE	FALSE	FALSE	NA
905	2	181	5	11	2013	Woodland	Nocturnal	0	FALSE	FALSE	FALSE	NA
906	2	182	1	11	2013	Woodland	Nocturnal	0	FALSE	FALSE	FALSE	NA
907	2	182	2	11	2013	Woodland	Diurnal	0	FALSE	FALSE	FALSE	NA
908	2	182	3	11	2013	Woodland	Nocturnal	0	FALSE	FALSE	FALSE	NA
909	2	182	4	11	2013	Woodland	Diurnal	0	FALSE	FALSE	FALSE	NA
910	2	182	5	11	2013	Woodland	Nocturnal	0	FALSE	FALSE	FALSE	NA
911	2	183	1	11	2013	Woodland	Nocturnal	0	FALSE	FALSE	FALSE	NA
912	2	183	2	11	2013	Woodland	Diurnal	0	FALSE	FALSE	FALSE	NA
913	2	183	3	11	2013	Woodland	Nocturnal	0	FALSE	FALSE	FALSE	NA
914	2	183	4	11	2013	Woodland	Diurnal	0	FALSE	FALSE	FALSE	NA
915	2	183	5	11	2013	Woodland	Nocturnal	0	FALSE	FALSE	FALSE	NA
916	2	184	1	11	2013	Woodland	Nocturnal	0	TRUE	FALSE	FALSE	NA
917	2	184	2	11	2013	Woodland	Diurnal	1	FALSE	FALSE	FALSE	Mouse
918	2	184	3	11	2013	Woodland	Nocturnal	2	FALSE	FALSE	FALSE	Mouse
919	2	184	4	11	2013	Woodland	Diurnal	3	FALSE	FALSE	FALSE	Mouse
920	2	184	5	11	2013	Woodland	Nocturnal	4	FALSE	FALSE	FALSE	Mouse
921	2	185	1	11	2013	Woodland	Nocturnal	0	FALSE	FALSE	FALSE	NA
922	2	185	2	11	2013	Woodland	Diurnal	0	FALSE	FALSE	FALSE	NA
923	2	185	3	11	2013	Woodland	Nocturnal	0	FALSE	FALSE	FALSE	NA
924	2	185	4	11	2013	Woodland	Diurnal	0	FALSE	FALSE	FALSE	NA
925	2	185	5	11	2013	Woodland	Nocturnal	0	FALSE	FALSE	FALSE	NA
926	2	186	1	11	2013	Woodland	Nocturnal	0	FALSE	FALSE	FALSE	NA
927	2	186	2	11	2013	Woodland	Diurnal	0	FALSE	FALSE	FALSE	NA
928	2	186	3	11	2013	Woodland	Nocturnal	0	FALSE	FALSE	FALSE	NA
929	2	186	4	11	2013	Woodland	Diurnal	0	FALSE	FALSE	FALSE	NA
930	2	186	5	11	2013	Woodland	Nocturnal	0	FALSE	FALSE	FALSE	NA
931	2	187	1	11	2013	Woodland	Nocturnal	0	TRUE	FALSE	FALSE	NA
932	2	187	2	11	2013	Woodland	Diurnal	1	FALSE	FALSE	FALSE	Mouse
933	2	187	3	11	2013	Woodland	Nocturnal	2	TRUE	FALSE	FALSE	Mouse
934	2	187	4	11	2013	Woodland	Diurnal	1	FALSE	FALSE	FALSE	Mouse
935	2	187	5	11	2013	Woodland	Nocturnal	2	TRUE	FALSE	FALSE	Mouse
936	2	188	1	11	2013	Woodland	Nocturnal	0	TRUE	FALSE	FALSE	NA
937	2	188	2	11	2013	Woodland	Diurnal	1	FALSE	FALSE	FALSE	Mouse
938	2	188	3	11	2013	Woodland	Nocturnal	2	TRUE	FALSE	FALSE	Mouse
939	2	188	4	11	2013	Woodland	Diurnal	1	FALSE	FALSE	FALSE	Mouse
940	2	188	5	11	2013	Woodland	Nocturnal	2	FALSE	FALSE	FALSE	Mouse
941	2	189	1	11	2013	Woodland	Nocturnal	0	FALSE	FALSE	FALSE	NA
942	2	189	2	11	2013	Woodland	Diurnal	0	FALSE	FALSE	FALSE	NA
943	2	189	3	11	2013	Woodland	Nocturnal	0	FALSE	FALSE	FALSE	NA
944	2	189	4	11	2013	Woodland	Diurnal	0	FALSE	FALSE	FALSE	NA
945	2	189	5	11	2013	Woodland	Nocturnal	0	FALSE	FALSE	FALSE	NA
946	2	190	1	11	2013	Woodland	Nocturnal	0	FALSE	FALSE	FALSE	NA
947	2	190	2	11	2013	Woodland	Diurnal	0	FALSE	FALSE	FALSE	NA
948	2	190	3	11	2013	Woodland	Nocturnal	0	FALSE	FALSE	FALSE	NA
949	2	190	4	11	2013	Woodland	Diurnal	0	FALSE	FALSE	FALSE	NA
950	2	190	5	11	2013	Woodland	Nocturnal	0	FALSE	FALSE	FALSE	NA
951	2	191	1	11	2013	Woodland	Nocturnal	0	FALSE	FALSE	FALSE	NA
952	2	191	2	11	2013	Woodland	Diurnal	0	FALSE	FALSE	FALSE	NA
953	2	191	3	11	2013	Woodland	Nocturnal	0	FALSE	FALSE	FALSE	NA
954	2	191	4	11	2013	Woodland	Diurnal	0	FALSE	FALSE	FALSE	NA
955	2	191	5	11	2013	Woodland	Nocturnal	0	FALSE	FALSE	FALSE	NA
956	2	192	1	11	2013	Woodland	Nocturnal	0	FALSE	FALSE	FALSE	NA
957	2	192	2	11	2013	Woodland	Diurnal	0	FALSE	FALSE	FALSE	NA
958	2	192	3	11	2013	Woodland	Nocturnal	0	FALSE	FALSE	FALSE	NA
959	2	192	4	11	2013	Woodland	Diurnal	0	FALSE	FALSE	FALSE	NA
960	2	192	5	11	2013	Woodland	Nocturnal	0	FALSE	FALSE	FALSE	NA
961	3	193	1	11	2013	Woodland	Nocturnal	0	FALSE	FALSE	FALSE	NA
962	3	193	2	11	2013	Woodland	Diurnal	0	FALSE	FALSE	FALSE	NA
963	3	193	3	11	2013	Woodland	Nocturnal	0	TRUE	FALSE	FALSE	NA
964	3	193	4	11	2013	Woodland	Diurnal	1	FALSE	FALSE	FALSE	Mouse
965	3	193	5	11	2013	Woodland	Nocturnal	2	FALSE	FALSE	TRUE	Mouse
966	3	194	1	11	2013	Woodland	Nocturnal	0	TRUE	FALSE	FALSE	NA
967	3	194	2	11	2013	Woodland	Diurnal	1	FALSE	FALSE	FALSE	Mouse
968	3	194	3	11	2013	Woodland	Nocturnal	2	TRUE	FALSE	FALSE	Mouse
969	3	194	4	11	2013	Woodland	Diurnal	1	FALSE	FALSE	FALSE	Mouse
970	3	194	5	11	2013	Woodland	Nocturnal	2	TRUE	FALSE	FALSE	Mouse
971	3	195	1	11	2013	Woodland	Nocturnal	0	TRUE	FALSE	FALSE	NA
972	3	195	2	11	2013	Woodland	Diurnal	1	FALSE	FALSE	FALSE	Mouse
973	3	195	3	11	2013	Woodland	Nocturnal	2	FALSE	FALSE	FALSE	Mouse
974	3	195	4	11	2013	Woodland	Diurnal	3	FALSE	FALSE	FALSE	Mouse
975	3	195	5	11	2013	Woodland	Nocturnal	4	TRUE	FALSE	FALSE	Mouse
976	3	196	1	11	2013	Woodland	Nocturnal	0	FALSE	FALSE	FALSE	NA
977	3	196	2	11	2013	Woodland	Diurnal	0	FALSE	FALSE	FALSE	NA
978	3	196	3	11	2013	Woodland	Nocturnal	0	TRUE	FALSE	FALSE	NA
979	3	196	4	11	2013	Woodland	Diurnal	1	FALSE	FALSE	FALSE	Mouse
980	3	196	5	11	2013	Woodland	Nocturnal	2	FALSE	FALSE	FALSE	Mouse
981	3	197	1	11	2013	Woodland	Nocturnal	0	FALSE	FALSE	FALSE	NA
982	3	197	2	11	2013	Woodland	Diurnal	0	FALSE	FALSE	FALSE	NA
983	3	197	3	11	2013	Woodland	Nocturnal	0	FALSE	FALSE	FALSE	NA
984	3	197	4	11	2013	Woodland	Diurnal	0	FALSE	FALSE	FALSE	NA
985	3	197	5	11	2013	Woodland	Nocturnal	0	FALSE	FALSE	FALSE	NA
986	3	198	1	11	2013	Woodland	Nocturnal	0	FALSE	FALSE	FALSE	NA
987	3	198	2	11	2013	Woodland	Diurnal	0	FALSE	FALSE	FALSE	NA
988	3	198	3	11	2013	Woodland	Nocturnal	0	FALSE	FALSE	FALSE	NA
989	3	198	4	11	2013	Woodland	Diurnal	0	FALSE	FALSE	FALSE	NA
990	3	198	5	11	2013	Woodland	Nocturnal	0	TRUE	FALSE	FALSE	NA
991	3	199	1	11	2013	Woodland	Nocturnal	0	TRUE	FALSE	FALSE	NA
992	3	199	2	11	2013	Woodland	Diurnal	1	FALSE	FALSE	FALSE	Mouse
993	3	199	3	11	2013	Woodland	Nocturnal	2	TRUE	FALSE	FALSE	Mouse
994	3	199	4	11	2013	Woodland	Diurnal	1	FALSE	FALSE	FALSE	Mouse
995	3	199	5	11	2013	Woodland	Nocturnal	2	TRUE	FALSE	FALSE	Mouse
996	3	200	1	11	2013	Woodland	Nocturnal	0	FALSE	FALSE	FALSE	NA
997	3	200	2	11	2013	Woodland	Diurnal	0	FALSE	FALSE	FALSE	NA
998	3	200	3	11	2013	Woodland	Nocturnal	0	FALSE	FALSE	FALSE	NA
999	3	200	4	11	2013	Woodland	Diurnal	0	FALSE	FALSE	FALSE	NA
1000	3	200	5	11	2013	Woodland	Nocturnal	0	FALSE	FALSE	FALSE	NA
1001	3	201	1	11	2013	Woodland	Nocturnal	0	FALSE	FALSE	FALSE	NA
1002	3	201	2	11	2013	Woodland	Diurnal	0	FALSE	FALSE	FALSE	NA
1003	3	201	3	11	2013	Woodland	Nocturnal	0	FALSE	FALSE	FALSE	NA
1004	3	201	4	11	2013	Woodland	Diurnal	0	FALSE	FALSE	FALSE	NA
1005	3	201	5	11	2013	Woodland	Nocturnal	0	FALSE	FALSE	FALSE	NA
1006	3	202	1	11	2013	Woodland	Nocturnal	0	FALSE	FALSE	FALSE	NA
1007	3	202	2	11	2013	Woodland	Diurnal	0	FALSE	FALSE	FALSE	NA
1008	3	202	3	11	2013	Woodland	Nocturnal	0	TRUE	FALSE	FALSE	NA
1009	3	202	4	11	2013	Woodland	Diurnal	1	FALSE	FALSE	TRUE	Mouse
1010	3	202	5	11	2013	Woodland	Nocturnal	1	FALSE	FALSE	TRUE	Vole
1011	3	203	1	11	2013	Woodland	Nocturnal	0	FALSE	FALSE	FALSE	NA
1012	3	203	2	11	2013	Woodland	Diurnal	0	FALSE	FALSE	FALSE	NA
1013	3	203	3	11	2013	Woodland	Nocturnal	0	TRUE	FALSE	FALSE	NA
1014	3	203	4	11	2013	Woodland	Diurnal	1	FALSE	FALSE	FALSE	Mouse
1015	3	203	5	11	2013	Woodland	Nocturnal	2	FALSE	FALSE	FALSE	Mouse
1016	3	204	1	11	2013	Woodland	Nocturnal	0	FALSE	FALSE	FALSE	NA
1017	3	204	2	11	2013	Woodland	Diurnal	0	FALSE	FALSE	FALSE	NA
1018	3	204	3	11	2013	Woodland	Nocturnal	0	FALSE	FALSE	FALSE	NA
1019	3	204	4	11	2013	Woodland	Diurnal	0	FALSE	FALSE	FALSE	NA
1020	3	204	5	11	2013	Woodland	Nocturnal	0	FALSE	FALSE	FALSE	NA
1021	3	205	1	11	2013	Woodland	Nocturnal	0	FALSE	FALSE	TRUE	NA
1022	3	205	2	11	2013	Woodland	Diurnal	1	FALSE	FALSE	FALSE	Vole
1023	3	205	3	11	2013	Woodland	Nocturnal	2	FALSE	FALSE	TRUE	Vole
1024	3	205	4	11	2013	Woodland	Diurnal	1	FALSE	FALSE	TRUE	Vole
1025	3	205	5	11	2013	Woodland	Nocturnal	1	FALSE	FALSE	TRUE	Vole
1026	3	206	1	11	2013	Woodland	Nocturnal	0	FALSE	FALSE	FALSE	NA
1027	3	206	2	11	2013	Woodland	Diurnal	0	FALSE	FALSE	FALSE	NA
1028	3	206	3	11	2013	Woodland	Nocturnal	0	FALSE	FALSE	FALSE	NA
1029	3	206	4	11	2013	Woodland	Diurnal	0	FALSE	FALSE	FALSE	NA
1030	3	206	5	11	2013	Woodland	Nocturnal	0	TRUE	FALSE	FALSE	NA
1031	3	207	1	11	2013	Woodland	Nocturnal	0	FALSE	FALSE	TRUE	NA
1032	3	207	2	11	2013	Woodland	Diurnal	1	FALSE	FALSE	FALSE	Vole
1033	3	207	3	11	2013	Woodland	Nocturnal	2	FALSE	FALSE	FALSE	Vole
1034	3	207	4	11	2013	Woodland	Diurnal	3	FALSE	FALSE	FALSE	Vole
1035	3	207	5	11	2013	Woodland	Nocturnal	4	FALSE	FALSE	FALSE	Vole
1036	3	208	1	11	2013	Woodland	Nocturnal	0	FALSE	FALSE	FALSE	NA
1037	3	208	2	11	2013	Woodland	Diurnal	0	FALSE	FALSE	FALSE	NA
1038	3	208	3	11	2013	Woodland	Nocturnal	0	FALSE	FALSE	FALSE	NA
1039	3	208	4	11	2013	Woodland	Diurnal	0	FALSE	FALSE	FALSE	NA
1040	3	208	5	11	2013	Woodland	Nocturnal	0	FALSE	FALSE	TRUE	NA
1041	3	209	1	11	2013	Woodland	Nocturnal	0	FALSE	FALSE	FALSE	NA
1042	3	209	2	11	2013	Woodland	Diurnal	0	FALSE	FALSE	FALSE	NA
1043	3	209	3	11	2013	Woodland	Nocturnal	0	FALSE	FALSE	FALSE	NA
1044	3	209	4	11	2013	Woodland	Diurnal	0	FALSE	FALSE	FALSE	NA
1045	3	209	5	11	2013	Woodland	Nocturnal	0	FALSE	FALSE	TRUE	NA
1046	3	210	1	11	2013	Woodland	Nocturnal	0	TRUE	FALSE	FALSE	NA
1047	3	210	2	11	2013	Woodland	Diurnal	1	FALSE	FALSE	FALSE	Mouse
1048	3	210	3	11	2013	Woodland	Nocturnal	2	FALSE	FALSE	TRUE	Mouse
1049	3	210	4	11	2013	Woodland	Diurnal	1	FALSE	FALSE	FALSE	Vole
1050	3	210	5	11	2013	Woodland	Nocturnal	2	FALSE	FALSE	FALSE	Vole
1051	3	211	1	11	2013	Woodland	Nocturnal	0	FALSE	FALSE	TRUE	NA
1052	3	211	2	11	2013	Woodland	Diurnal	1	FALSE	FALSE	FALSE	Vole
1053	3	211	3	11	2013	Woodland	Nocturnal	2	FALSE	FALSE	FALSE	Vole
1054	3	211	4	11	2013	Woodland	Diurnal	3	FALSE	FALSE	FALSE	Vole
1055	3	211	5	11	2013	Woodland	Nocturnal	4	FALSE	FALSE	FALSE	Vole
1056	3	212	1	11	2013	Woodland	Nocturnal	0	FALSE	FALSE	FALSE	NA
1057	3	212	2	11	2013	Woodland	Diurnal	0	FALSE	FALSE	FALSE	NA
1058	3	212	3	11	2013	Woodland	Nocturnal	0	FALSE	FALSE	FALSE	NA
1059	3	212	4	11	2013	Woodland	Diurnal	0	FALSE	FALSE	FALSE	NA
1060	3	212	5	11	2013	Woodland	Nocturnal	0	FALSE	FALSE	FALSE	NA
1061	3	213	1	11	2013	Woodland	Nocturnal	0	FALSE	FALSE	TRUE	NA
1062	3	213	2	11	2013	Woodland	Diurnal	1	FALSE	FALSE	FALSE	Vole
1063	3	213	3	11	2013	Woodland	Nocturnal	2	FALSE	FALSE	TRUE	Vole
1064	3	213	4	11	2013	Woodland	Diurnal	1	FALSE	FALSE	FALSE	Vole
1065	3	213	5	11	2013	Woodland	Nocturnal	2	FALSE	FALSE	TRUE	Vole
1066	3	214	1	11	2013	Woodland	Nocturnal	0	FALSE	FALSE	FALSE	NA
1067	3	214	2	11	2013	Woodland	Diurnal	0	FALSE	FALSE	FALSE	NA
1068	3	214	3	11	2013	Woodland	Nocturnal	0	FALSE	FALSE	FALSE	NA
1069	3	214	4	11	2013	Woodland	Diurnal	0	FALSE	FALSE	FALSE	NA
1070	3	214	5	11	2013	Woodland	Nocturnal	0	FALSE	FALSE	FALSE	NA
1071	3	215	1	11	2013	Woodland	Nocturnal	0	FALSE	FALSE	TRUE	NA
1072	3	215	2	11	2013	Woodland	Diurnal	1	FALSE	FALSE	FALSE	Vole
1073	3	215	3	11	2013	Woodland	Nocturnal	2	FALSE	FALSE	FALSE	Vole
1074	3	215	4	11	2013	Woodland	Diurnal	3	FALSE	FALSE	FALSE	Vole
1075	3	215	5	11	2013	Woodland	Nocturnal	4	FALSE	FALSE	FALSE	Vole
1076	3	216	1	11	2013	Woodland	Nocturnal	0	FALSE	FALSE	FALSE	NA
1077	3	216	2	11	2013	Woodland	Diurnal	0	FALSE	FALSE	FALSE	NA
1078	3	216	3	11	2013	Woodland	Nocturnal	0	FALSE	FALSE	TRUE	NA
1079	3	216	4	11	2013	Woodland	Diurnal	1	FALSE	FALSE	FALSE	Vole
1080	3	216	5	11	2013	Woodland	Nocturnal	2	TRUE	FALSE	FALSE	Vole
1081	3	217	1	11	2013	Woodland	Nocturnal	0	FALSE	FALSE	FALSE	NA
1082	3	217	2	11	2013	Woodland	Diurnal	0	FALSE	FALSE	FALSE	NA
1083	3	217	3	11	2013	Woodland	Nocturnal	0	FALSE	FALSE	FALSE	NA
1084	3	217	4	11	2013	Woodland	Diurnal	0	FALSE	FALSE	FALSE	NA
1085	3	217	5	11	2013	Woodland	Nocturnal	0	FALSE	FALSE	FALSE	NA
1086	3	218	1	11	2013	Woodland	Nocturnal	0	FALSE	FALSE	FALSE	NA
1087	3	218	2	11	2013	Woodland	Diurnal	0	FALSE	FALSE	FALSE	NA
1088	3	218	3	11	2013	Woodland	Nocturnal	0	TRUE	FALSE	FALSE	NA
1089	3	218	4	11	2013	Woodland	Diurnal	1	FALSE	FALSE	FALSE	Mouse
1090	3	218	5	11	2013	Woodland	Nocturnal	2	FALSE	FALSE	FALSE	Mouse
1091	3	219	1	11	2013	Woodland	Nocturnal	0	FALSE	FALSE	FALSE	NA
1092	3	219	2	11	2013	Woodland	Diurnal	0	FALSE	FALSE	FALSE	NA
1093	3	219	3	11	2013	Woodland	Nocturnal	0	FALSE	FALSE	FALSE	NA
1094	3	219	4	11	2013	Woodland	Diurnal	0	FALSE	FALSE	FALSE	NA
1095	3	219	5	11	2013	Woodland	Nocturnal	0	FALSE	FALSE	FALSE	NA
1096	3	220	1	11	2013	Woodland	Nocturnal	0	FALSE	FALSE	FALSE	NA
1097	3	220	2	11	2013	Woodland	Diurnal	0	FALSE	FALSE	FALSE	NA
1098	3	220	3	11	2013	Woodland	Nocturnal	0	FALSE	FALSE	FALSE	NA
1099	3	220	4	11	2013	Woodland	Diurnal	0	FALSE	FALSE	FALSE	NA
1100	3	220	5	11	2013	Woodland	Nocturnal	0	FALSE	FALSE	FALSE	NA
1101	3	221	1	11	2013	Woodland	Nocturnal	0	TRUE	FALSE	FALSE	NA
1102	3	221	2	11	2013	Woodland	Diurnal	1	FALSE	FALSE	FALSE	Mouse
1103	3	221	3	11	2013	Woodland	Nocturnal	2	FALSE	FALSE	FALSE	Mouse
1104	3	221	4	11	2013	Woodland	Diurnal	3	FALSE	FALSE	FALSE	Mouse
1105	3	221	5	11	2013	Woodland	Nocturnal	4	FALSE	FALSE	TRUE	Mouse
1106	3	222	1	11	2013	Woodland	Nocturnal	0	TRUE	FALSE	FALSE	NA
1107	3	222	2	11	2013	Woodland	Diurnal	1	FALSE	FALSE	FALSE	Mouse
1108	3	222	3	11	2013	Woodland	Nocturnal	2	FALSE	FALSE	TRUE	Mouse
1109	3	222	4	11	2013	Woodland	Diurnal	1	FALSE	FALSE	FALSE	Vole
1110	3	222	5	11	2013	Woodland	Nocturnal	2	FALSE	FALSE	FALSE	Vole
1111	3	223	1	11	2013	Woodland	Nocturnal	0	FALSE	FALSE	TRUE	NA
1112	3	223	2	11	2013	Woodland	Diurnal	1	FALSE	FALSE	FALSE	Vole
1113	3	223	3	11	2013	Woodland	Nocturnal	2	TRUE	FALSE	FALSE	Vole
1114	3	223	4	11	2013	Woodland	Diurnal	1	FALSE	FALSE	FALSE	Mouse
1115	3	223	5	11	2013	Woodland	Nocturnal	2	FALSE	FALSE	FALSE	Mouse
1116	3	224	1	11	2013	Woodland	Nocturnal	0	FALSE	FALSE	FALSE	NA
1117	3	224	2	11	2013	Woodland	Diurnal	0	FALSE	FALSE	FALSE	NA
1118	3	224	3	11	2013	Woodland	Nocturnal	0	TRUE	FALSE	FALSE	NA
1119	3	224	4	11	2013	Woodland	Diurnal	1	FALSE	FALSE	FALSE	Mouse
1120	3	224	5	11	2013	Woodland	Nocturnal	2	FALSE	FALSE	FALSE	Mouse
1121	4	225	1	11	2013	Woodland	Nocturnal	0	FALSE	FALSE	FALSE	NA
1122	4	225	2	11	2013	Woodland	Diurnal	0	FALSE	FALSE	FALSE	NA
1123	4	225	3	11	2013	Woodland	Nocturnal	0	FALSE	FALSE	FALSE	NA
1124	4	225	4	11	2013	Woodland	Diurnal	0	FALSE	FALSE	FALSE	NA
1125	4	225	5	11	2013	Woodland	Nocturnal	0	FALSE	FALSE	FALSE	NA
1126	4	226	1	11	2013	Woodland	Nocturnal	0	FALSE	FALSE	FALSE	NA
1127	4	226	2	11	2013	Woodland	Diurnal	0	FALSE	FALSE	FALSE	NA
1128	4	226	3	11	2013	Woodland	Nocturnal	0	TRUE	FALSE	FALSE	NA
1129	4	226	4	11	2013	Woodland	Diurnal	1	FALSE	FALSE	FALSE	Mouse
1130	4	226	5	11	2013	Woodland	Nocturnal	2	FALSE	FALSE	FALSE	Mouse
1131	4	227	1	11	2013	Woodland	Nocturnal	0	FALSE	FALSE	FALSE	NA
1132	4	227	2	11	2013	Woodland	Diurnal	0	FALSE	FALSE	FALSE	NA
1133	4	227	3	11	2013	Woodland	Nocturnal	0	FALSE	FALSE	FALSE	NA
1134	4	227	4	11	2013	Woodland	Diurnal	0	FALSE	FALSE	FALSE	NA
1135	4	227	5	11	2013	Woodland	Nocturnal	0	FALSE	FALSE	FALSE	NA
1136	4	228	1	11	2013	Woodland	Nocturnal	0	FALSE	FALSE	FALSE	NA
1137	4	228	2	11	2013	Woodland	Diurnal	0	FALSE	FALSE	FALSE	NA
1138	4	228	3	11	2013	Woodland	Nocturnal	0	FALSE	FALSE	FALSE	NA
1139	4	228	4	11	2013	Woodland	Diurnal	0	FALSE	FALSE	FALSE	NA
1140	4	228	5	11	2013	Woodland	Nocturnal	0	FALSE	FALSE	FALSE	NA
1141	4	229	1	11	2013	Woodland	Nocturnal	0	FALSE	FALSE	FALSE	NA
1142	4	229	2	11	2013	Woodland	Diurnal	0	FALSE	FALSE	FALSE	NA
1143	4	229	3	11	2013	Woodland	Nocturnal	0	FALSE	FALSE	FALSE	NA
1144	4	229	4	11	2013	Woodland	Diurnal	0	FALSE	FALSE	FALSE	NA
1145	4	229	5	11	2013	Woodland	Nocturnal	0	FALSE	FALSE	FALSE	NA
1146	4	230	1	11	2013	Woodland	Nocturnal	0	TRUE	FALSE	FALSE	NA
1147	4	230	2	11	2013	Woodland	Diurnal	1	FALSE	FALSE	FALSE	Mouse
1148	4	230	3	11	2013	Woodland	Nocturnal	2	FALSE	FALSE	FALSE	Mouse
1149	4	230	4	11	2013	Woodland	Diurnal	3	FALSE	FALSE	FALSE	Mouse
1150	4	230	5	11	2013	Woodland	Nocturnal	4	FALSE	FALSE	FALSE	Mouse
1151	4	231	1	11	2013	Woodland	Nocturnal	0	FALSE	FALSE	FALSE	NA
1152	4	231	2	11	2013	Woodland	Diurnal	0	FALSE	FALSE	FALSE	NA
1153	4	231	3	11	2013	Woodland	Nocturnal	0	TRUE	FALSE	FALSE	NA
1154	4	231	4	11	2013	Woodland	Diurnal	1	FALSE	FALSE	FALSE	Mouse
1155	4	231	5	11	2013	Woodland	Nocturnal	2	FALSE	FALSE	FALSE	Mouse
1156	4	232	1	11	2013	Woodland	Nocturnal	0	FALSE	FALSE	FALSE	NA
1157	4	232	2	11	2013	Woodland	Diurnal	0	FALSE	FALSE	FALSE	NA
1158	4	232	3	11	2013	Woodland	Nocturnal	0	FALSE	FALSE	FALSE	NA
1159	4	232	4	11	2013	Woodland	Diurnal	0	FALSE	FALSE	FALSE	NA
1160	4	232	5	11	2013	Woodland	Nocturnal	0	FALSE	FALSE	FALSE	NA
1161	4	233	1	11	2013	Woodland	Nocturnal	0	FALSE	FALSE	FALSE	NA
1162	4	233	2	11	2013	Woodland	Diurnal	0	FALSE	FALSE	FALSE	NA
1163	4	233	3	11	2013	Woodland	Nocturnal	0	FALSE	FALSE	FALSE	NA
1164	4	233	4	11	2013	Woodland	Diurnal	0	FALSE	FALSE	FALSE	NA
1165	4	233	5	11	2013	Woodland	Nocturnal	0	FALSE	FALSE	FALSE	NA
1166	4	234	1	11	2013	Woodland	Nocturnal	0	FALSE	FALSE	FALSE	NA
1167	4	234	2	11	2013	Woodland	Diurnal	0	FALSE	FALSE	FALSE	NA
1168	4	234	3	11	2013	Woodland	Nocturnal	0	FALSE	FALSE	FALSE	NA
1169	4	234	4	11	2013	Woodland	Diurnal	0	FALSE	FALSE	FALSE	NA
1170	4	234	5	11	2013	Woodland	Nocturnal	0	FALSE	FALSE	TRUE	NA
1171	4	235	1	11	2013	Woodland	Nocturnal	0	FALSE	FALSE	TRUE	NA
1172	4	235	2	11	2013	Woodland	Diurnal	1	FALSE	FALSE	TRUE	Vole
1173	4	235	3	11	2013	Woodland	Nocturnal	1	TRUE	FALSE	FALSE	Vole
1174	4	235	4	11	2013	Woodland	Diurnal	1	FALSE	FALSE	FALSE	Mouse
1175	4	235	5	11	2013	Woodland	Nocturnal	2	TRUE	FALSE	FALSE	Mouse
1176	4	236	1	11	2013	Woodland	Nocturnal	0	FALSE	FALSE	FALSE	NA
1177	4	236	2	11	2013	Woodland	Diurnal	0	FALSE	FALSE	FALSE	NA
1178	4	236	3	11	2013	Woodland	Nocturnal	0	FALSE	FALSE	FALSE	NA
1179	4	236	4	11	2013	Woodland	Diurnal	0	FALSE	FALSE	FALSE	NA
1180	4	236	5	11	2013	Woodland	Nocturnal	0	FALSE	FALSE	FALSE	NA
1181	4	237	1	11	2013	Woodland	Nocturnal	0	FALSE	FALSE	TRUE	NA
1182	4	237	2	11	2013	Woodland	Diurnal	1	FALSE	FALSE	FALSE	Vole
1183	4	237	3	11	2013	Woodland	Nocturnal	2	FALSE	FALSE	FALSE	Vole
1184	4	237	4	11	2013	Woodland	Diurnal	3	TRUE	FALSE	FALSE	Vole
1185	4	237	5	11	2013	Woodland	Nocturnal	1	TRUE	FALSE	FALSE	Mouse
1186	4	238	1	11	2013	Woodland	Nocturnal	0	FALSE	FALSE	FALSE	NA
1187	4	238	2	11	2013	Woodland	Diurnal	0	FALSE	FALSE	FALSE	NA
1188	4	238	3	11	2013	Woodland	Nocturnal	0	FALSE	FALSE	FALSE	NA
1189	4	238	4	11	2013	Woodland	Diurnal	0	FALSE	FALSE	FALSE	NA
1190	4	238	5	11	2013	Woodland	Nocturnal	0	FALSE	FALSE	FALSE	NA
1191	4	239	1	11	2013	Woodland	Nocturnal	0	FALSE	FALSE	FALSE	NA
1192	4	239	2	11	2013	Woodland	Diurnal	0	FALSE	FALSE	FALSE	NA
1193	4	239	3	11	2013	Woodland	Nocturnal	0	FALSE	FALSE	FALSE	NA
1194	4	239	4	11	2013	Woodland	Diurnal	0	FALSE	FALSE	FALSE	NA
1195	4	239	5	11	2013	Woodland	Nocturnal	0	FALSE	FALSE	FALSE	NA
1196	4	240	1	11	2013	Woodland	Nocturnal	0	FALSE	FALSE	FALSE	NA
1197	4	240	2	11	2013	Woodland	Diurnal	0	FALSE	FALSE	FALSE	NA
1198	4	240	3	11	2013	Woodland	Nocturnal	0	FALSE	FALSE	FALSE	NA
1199	4	240	4	11	2013	Woodland	Diurnal	0	FALSE	FALSE	TRUE	NA
1200	4	240	5	11	2013	Woodland	Nocturnal	1	TRUE	FALSE	FALSE	Vole
1201	4	241	1	11	2013	Woodland	Nocturnal	0	FALSE	FALSE	FALSE	NA
1202	4	241	2	11	2013	Woodland	Diurnal	0	FALSE	FALSE	TRUE	NA
1203	4	241	3	11	2013	Woodland	Nocturnal	1	FALSE	FALSE	FALSE	Vole
1204	4	241	4	11	2013	Woodland	Diurnal	2	FALSE	TRUE	FALSE	Vole
1205	4	241	5	11	2013	Woodland	Nocturnal	1	FALSE	FALSE	TRUE	Vole
1206	4	242	1	11	2013	Woodland	Nocturnal	0	FALSE	FALSE	FALSE	NA
1207	4	242	2	11	2013	Woodland	Diurnal	0	FALSE	FALSE	FALSE	NA
1208	4	242	3	11	2013	Woodland	Nocturnal	0	FALSE	FALSE	FALSE	NA
1209	4	242	4	11	2013	Woodland	Diurnal	0	FALSE	FALSE	FALSE	NA
1210	4	242	5	11	2013	Woodland	Nocturnal	0	TRUE	FALSE	FALSE	NA
1211	4	243	1	11	2013	Woodland	Nocturnal	0	FALSE	FALSE	FALSE	NA
1212	4	243	2	11	2013	Woodland	Diurnal	0	FALSE	FALSE	FALSE	NA
1213	4	243	3	11	2013	Woodland	Nocturnal	0	FALSE	FALSE	FALSE	NA
1214	4	243	4	11	2013	Woodland	Diurnal	0	FALSE	FALSE	FALSE	NA
1215	4	243	5	11	2013	Woodland	Nocturnal	0	FALSE	FALSE	FALSE	NA
1216	4	244	1	11	2013	Woodland	Nocturnal	0	FALSE	FALSE	FALSE	NA
1217	4	244	2	11	2013	Woodland	Diurnal	0	FALSE	FALSE	FALSE	NA
1218	4	244	3	11	2013	Woodland	Nocturnal	0	FALSE	FALSE	FALSE	NA
1219	4	244	4	11	2013	Woodland	Diurnal	0	TRUE	FALSE	FALSE	NA
1220	4	244	5	11	2013	Woodland	Nocturnal	1	FALSE	FALSE	FALSE	Mouse
1221	4	245	1	11	2013	Woodland	Nocturnal	0	FALSE	FALSE	TRUE	NA
1222	4	245	2	11	2013	Woodland	Diurnal	1	FALSE	FALSE	FALSE	Vole
1223	4	245	3	11	2013	Woodland	Nocturnal	2	FALSE	FALSE	FALSE	Vole
1224	4	245	4	11	2013	Woodland	Diurnal	3	TRUE	FALSE	FALSE	Vole
1225	4	245	5	11	2013	Woodland	Nocturnal	1	TRUE	FALSE	FALSE	Mouse
1226	4	246	1	11	2013	Woodland	Nocturnal	0	FALSE	FALSE	FALSE	NA
1227	4	246	2	11	2013	Woodland	Diurnal	0	FALSE	FALSE	FALSE	NA
1228	4	246	3	11	2013	Woodland	Nocturnal	0	FALSE	FALSE	FALSE	NA
1229	4	246	4	11	2013	Woodland	Diurnal	0	FALSE	FALSE	FALSE	NA
1230	4	246	5	11	2013	Woodland	Nocturnal	0	FALSE	FALSE	FALSE	NA
1231	4	247	1	11	2013	Woodland	Nocturnal	0	FALSE	FALSE	FALSE	NA
1232	4	247	2	11	2013	Woodland	Diurnal	0	FALSE	FALSE	FALSE	NA
1233	4	247	3	11	2013	Woodland	Nocturnal	0	FALSE	FALSE	FALSE	NA
1234	4	247	4	11	2013	Woodland	Diurnal	0	FALSE	FALSE	FALSE	NA
1235	4	247	5	11	2013	Woodland	Nocturnal	0	FALSE	FALSE	FALSE	NA
1236	4	248	1	11	2013	Woodland	Nocturnal	0	FALSE	FALSE	FALSE	NA
1237	4	248	2	11	2013	Woodland	Diurnal	0	FALSE	FALSE	FALSE	NA
1238	4	248	3	11	2013	Woodland	Nocturnal	0	FALSE	FALSE	FALSE	NA
1239	4	248	4	11	2013	Woodland	Diurnal	0	FALSE	FALSE	FALSE	NA
1240	4	248	5	11	2013	Woodland	Nocturnal	0	TRUE	FALSE	FALSE	NA
1241	4	249	1	11	2013	Woodland	Nocturnal	0	FALSE	FALSE	FALSE	NA
1242	4	249	2	11	2013	Woodland	Diurnal	0	FALSE	FALSE	FALSE	NA
1243	4	249	3	11	2013	Woodland	Nocturnal	0	FALSE	FALSE	FALSE	NA
1244	4	249	4	11	2013	Woodland	Diurnal	0	FALSE	FALSE	FALSE	NA
1245	4	249	5	11	2013	Woodland	Nocturnal	0	FALSE	FALSE	TRUE	NA
1246	4	250	1	11	2013	Woodland	Nocturnal	0	FALSE	FALSE	FALSE	NA
1247	4	250	2	11	2013	Woodland	Diurnal	0	FALSE	FALSE	FALSE	NA
1248	4	250	3	11	2013	Woodland	Nocturnal	0	FALSE	FALSE	FALSE	NA
1249	4	250	4	11	2013	Woodland	Diurnal	0	FALSE	FALSE	FALSE	NA
1250	4	250	5	11	2013	Woodland	Nocturnal	0	FALSE	FALSE	FALSE	NA
1251	4	251	1	11	2013	Woodland	Nocturnal	0	FALSE	FALSE	FALSE	NA
1252	4	251	2	11	2013	Woodland	Diurnal	0	FALSE	FALSE	FALSE	NA
1253	4	251	3	11	2013	Woodland	Nocturnal	0	TRUE	FALSE	FALSE	NA
1254	4	251	4	11	2013	Woodland	Diurnal	1	FALSE	FALSE	FALSE	Mouse
1255	4	251	5	11	2013	Woodland	Nocturnal	2	FALSE	FALSE	FALSE	Mouse
1256	4	252	1	11	2013	Woodland	Nocturnal	0	FALSE	FALSE	FALSE	NA
1257	4	252	2	11	2013	Woodland	Diurnal	0	FALSE	FALSE	FALSE	NA
1258	4	252	3	11	2013	Woodland	Nocturnal	0	FALSE	FALSE	FALSE	NA
1259	4	252	4	11	2013	Woodland	Diurnal	0	FALSE	FALSE	FALSE	NA
1260	4	252	5	11	2013	Woodland	Nocturnal	0	FALSE	FALSE	TRUE	NA
1261	4	253	1	11	2013	Woodland	Nocturnal	0	FALSE	FALSE	TRUE	NA
1262	4	253	2	11	2013	Woodland	Diurnal	1	FALSE	FALSE	FALSE	Vole
1263	4	253	3	11	2013	Woodland	Nocturnal	2	FALSE	FALSE	FALSE	Vole
1264	4	253	4	11	2013	Woodland	Diurnal	3	FALSE	TRUE	FALSE	Vole
1265	4	253	5	11	2013	Woodland	Nocturnal	1	FALSE	FALSE	TRUE	Vole
1266	4	254	1	11	2013	Woodland	Nocturnal	0	FALSE	FALSE	TRUE	NA
1267	4	254	2	11	2013	Woodland	Diurnal	1	FALSE	FALSE	FALSE	Vole
1268	4	254	3	11	2013	Woodland	Nocturnal	2	FALSE	FALSE	TRUE	Vole
1269	4	254	4	11	2013	Woodland	Diurnal	1	FALSE	FALSE	FALSE	Vole
1270	4	254	5	11	2013	Woodland	Nocturnal	2	FALSE	FALSE	FALSE	Vole
1271	4	255	1	11	2013	Woodland	Nocturnal	0	FALSE	FALSE	FALSE	NA
1272	4	255	2	11	2013	Woodland	Diurnal	0	FALSE	FALSE	FALSE	NA
1273	4	255	3	11	2013	Woodland	Nocturnal	0	TRUE	FALSE	FALSE	NA
1274	4	255	4	11	2013	Woodland	Diurnal	1	FALSE	FALSE	FALSE	Mouse
1275	4	255	5	11	2013	Woodland	Nocturnal	2	FALSE	FALSE	FALSE	Mouse
1276	4	256	1	11	2013	Woodland	Nocturnal	0	TRUE	FALSE	FALSE	NA
1277	4	256	2	11	2013	Woodland	Diurnal	1	FALSE	FALSE	FALSE	Mouse
1278	4	256	3	11	2013	Woodland	Nocturnal	2	FALSE	FALSE	FALSE	Mouse
1279	4	256	4	11	2013	Woodland	Diurnal	3	FALSE	FALSE	TRUE	Mouse
1280	4	256	5	11	2013	Woodland	Nocturnal	1	TRUE	FALSE	FALSE	Vole
1281	4	257	1	11	2013	Woodland	Nocturnal	0	FALSE	FALSE	FALSE	NA
1282	4	257	2	11	2013	Woodland	Diurnal	0	FALSE	FALSE	FALSE	NA
1283	4	257	3	11	2013	Woodland	Nocturnal	0	FALSE	FALSE	FALSE	NA
1284	4	257	4	11	2013	Woodland	Diurnal	0	FALSE	FALSE	FALSE	NA
1285	4	257	5	11	2013	Woodland	Nocturnal	0	FALSE	FALSE	FALSE	NA
1286	4	258	1	11	2013	Woodland	Nocturnal	0	FALSE	FALSE	FALSE	NA
1287	4	258	2	11	2013	Woodland	Diurnal	0	FALSE	FALSE	FALSE	NA
1288	4	258	3	11	2013	Woodland	Nocturnal	0	FALSE	FALSE	FALSE	NA
1289	4	258	4	11	2013	Woodland	Diurnal	0	FALSE	FALSE	FALSE	NA
1290	4	258	5	11	2013	Woodland	Nocturnal	0	FALSE	FALSE	FALSE	NA
1291	4	259	1	11	2013	Woodland	Nocturnal	0	FALSE	FALSE	FALSE	NA
1292	4	259	2	11	2013	Woodland	Diurnal	0	FALSE	FALSE	FALSE	NA
1293	4	259	3	11	2013	Woodland	Nocturnal	0	FALSE	FALSE	FALSE	NA
1294	4	259	4	11	2013	Woodland	Diurnal	0	FALSE	FALSE	FALSE	NA
1295	4	259	5	11	2013	Woodland	Nocturnal	0	FALSE	FALSE	FALSE	NA
1296	4	260	1	11	2013	Woodland	Nocturnal	0	FALSE	FALSE	FALSE	NA
1297	4	260	2	11	2013	Woodland	Diurnal	0	FALSE	FALSE	FALSE	NA
1298	4	260	3	11	2013	Woodland	Nocturnal	0	FALSE	FALSE	FALSE	NA
1299	4	260	4	11	2013	Woodland	Diurnal	0	FALSE	FALSE	FALSE	NA
1300	4	260	5	11	2013	Woodland	Nocturnal	0	FALSE	FALSE	FALSE	NA
1301	4	261	1	11	2013	Woodland	Nocturnal	0	FALSE	FALSE	FALSE	NA
1302	4	261	2	11	2013	Woodland	Diurnal	0	FALSE	FALSE	FALSE	NA
1303	4	261	3	11	2013	Woodland	Nocturnal	0	FALSE	FALSE	FALSE	NA
1304	4	261	4	11	2013	Woodland	Diurnal	0	FALSE	FALSE	FALSE	NA
1305	4	261	5	11	2013	Woodland	Nocturnal	0	FALSE	FALSE	FALSE	NA
1306	4	262	1	11	2013	Woodland	Nocturnal	0	FALSE	FALSE	FALSE	NA
1307	4	262	2	11	2013	Woodland	Diurnal	0	FALSE	FALSE	FALSE	NA
1308	4	262	3	11	2013	Woodland	Nocturnal	0	FALSE	FALSE	FALSE	NA
1309	4	262	4	11	2013	Woodland	Diurnal	0	FALSE	FALSE	FALSE	NA
1310	4	262	5	11	2013	Woodland	Nocturnal	0	FALSE	FALSE	FALSE	NA
1311	4	263	1	11	2013	Woodland	Nocturnal	0	FALSE	FALSE	FALSE	NA
1312	4	263	2	11	2013	Woodland	Diurnal	0	FALSE	FALSE	FALSE	NA
1313	4	263	3	11	2013	Woodland	Nocturnal	0	FALSE	FALSE	FALSE	NA
1314	4	263	4	11	2013	Woodland	Diurnal	0	FALSE	FALSE	FALSE	NA
1315	4	263	5	11	2013	Woodland	Nocturnal	0	FALSE	FALSE	FALSE	NA
1316	4	264	1	11	2013	Woodland	Nocturnal	0	FALSE	FALSE	FALSE	NA
1317	4	264	2	11	2013	Woodland	Diurnal	0	FALSE	FALSE	FALSE	NA
1318	4	264	3	11	2013	Woodland	Nocturnal	0	FALSE	FALSE	FALSE	NA
1319	4	264	4	11	2013	Woodland	Diurnal	0	FALSE	FALSE	FALSE	NA
1320	4	264	5	11	2013	Woodland	Nocturnal	0	FALSE	FALSE	FALSE	NA
1321	4	265	1	11	2013	Woodland	Nocturnal	0	FALSE	FALSE	FALSE	NA
1322	4	265	2	11	2013	Woodland	Diurnal	0	FALSE	FALSE	FALSE	NA
1323	4	265	3	11	2013	Woodland	Nocturnal	0	FALSE	FALSE	FALSE	NA
1324	4	265	4	11	2013	Woodland	Diurnal	0	FALSE	FALSE	FALSE	NA
1325	4	265	5	11	2013	Woodland	Nocturnal	0	FALSE	FALSE	FALSE	NA
1326	4	266	1	11	2013	Woodland	Nocturnal	0	FALSE	FALSE	FALSE	NA
1327	4	266	2	11	2013	Woodland	Diurnal	0	FALSE	FALSE	FALSE	NA
1328	4	266	3	11	2013	Woodland	Nocturnal	0	FALSE	FALSE	FALSE	NA
1329	4	266	4	11	2013	Woodland	Diurnal	0	FALSE	FALSE	FALSE	NA
1330	4	266	5	11	2013	Woodland	Nocturnal	0	FALSE	FALSE	FALSE	NA
1331	4	267	1	11	2013	Woodland	Nocturnal	0	FALSE	FALSE	FALSE	NA
1332	4	267	2	11	2013	Woodland	Diurnal	0	FALSE	FALSE	FALSE	NA
1333	4	267	3	11	2013	Woodland	Nocturnal	0	FALSE	FALSE	FALSE	NA
1334	4	267	4	11	2013	Woodland	Diurnal	0	FALSE	FALSE	FALSE	NA
1335	4	267	5	11	2013	Woodland	Nocturnal	0	FALSE	FALSE	FALSE	NA
1336	4	268	1	11	2013	Woodland	Nocturnal	0	FALSE	FALSE	FALSE	NA
1337	4	268	2	11	2013	Woodland	Diurnal	0	FALSE	FALSE	FALSE	NA
1338	4	268	3	11	2013	Woodland	Nocturnal	0	FALSE	FALSE	FALSE	NA
1339	4	268	4	11	2013	Woodland	Diurnal	0	FALSE	FALSE	FALSE	NA
1340	4	268	5	11	2013	Woodland	Nocturnal	0	FALSE	FALSE	FALSE	NA
1341	4	269	1	11	2013	Woodland	Nocturnal	0	FALSE	FALSE	FALSE	NA
1342	4	269	2	11	2013	Woodland	Diurnal	0	FALSE	FALSE	FALSE	NA
1343	4	269	3	11	2013	Woodland	Nocturnal	0	FALSE	FALSE	FALSE	NA
1344	4	269	4	11	2013	Woodland	Diurnal	0	FALSE	FALSE	FALSE	NA
1345	4	269	5	11	2013	Woodland	Nocturnal	0	FALSE	FALSE	FALSE	NA
1346	4	270	1	11	2013	Woodland	Nocturnal	0	FALSE	FALSE	FALSE	NA
1347	4	270	2	11	2013	Woodland	Diurnal	0	FALSE	FALSE	FALSE	NA
1348	4	270	3	11	2013	Woodland	Nocturnal	0	TRUE	FALSE	FALSE	NA
1349	4	270	4	11	2013	Woodland	Diurnal	1	FALSE	TRUE	FALSE	Mouse
1350	4	270	5	11	2013	Woodland	Nocturnal	1	FALSE	FALSE	TRUE	Vole
1351	4	271	1	11	2013	Woodland	Nocturnal	0	FALSE	FALSE	FALSE	NA
1352	4	271	2	11	2013	Woodland	Diurnal	0	FALSE	FALSE	FALSE	NA
1353	4	271	3	11	2013	Woodland	Nocturnal	0	FALSE	FALSE	FALSE	NA
1354	4	271	4	11	2013	Woodland	Diurnal	0	FALSE	FALSE	FALSE	NA
1355	4	271	5	11	2013	Woodland	Nocturnal	0	FALSE	FALSE	FALSE	NA
1356	4	272	1	11	2013	Woodland	Nocturnal	0	FALSE	FALSE	FALSE	NA
1357	4	272	2	11	2013	Woodland	Diurnal	0	FALSE	FALSE	TRUE	NA
1358	4	272	3	11	2013	Woodland	Nocturnal	1	FALSE	FALSE	FALSE	Vole
1359	4	272	4	11	2013	Woodland	Diurnal	2	FALSE	FALSE	FALSE	Vole
1360	4	272	5	11	2013	Woodland	Nocturnal	3	FALSE	FALSE	TRUE	Vole
1361	4	273	1	11	2013	Woodland	Nocturnal	0	TRUE	FALSE	FALSE	NA
1362	4	273	2	11	2013	Woodland	Diurnal	1	FALSE	FALSE	TRUE	Mouse
1363	4	273	3	11	2013	Woodland	Nocturnal	1	FALSE	FALSE	TRUE	Vole
1364	4	273	4	11	2013	Woodland	Diurnal	1	FALSE	FALSE	FALSE	Vole
1365	4	273	5	11	2013	Woodland	Nocturnal	2	FALSE	FALSE	TRUE	Vole
1366	4	274	1	11	2013	Woodland	Nocturnal	0	FALSE	FALSE	FALSE	NA
1367	4	274	2	11	2013	Woodland	Diurnal	0	FALSE	FALSE	FALSE	NA
1368	4	274	3	11	2013	Woodland	Nocturnal	0	FALSE	FALSE	FALSE	NA
1369	4	274	4	11	2013	Woodland	Diurnal	0	FALSE	FALSE	FALSE	NA
1370	4	274	5	11	2013	Woodland	Nocturnal	0	FALSE	FALSE	FALSE	NA
1371	4	275	1	11	2013	Woodland	Nocturnal	0	FALSE	FALSE	FALSE	NA
1372	4	275	2	11	2013	Woodland	Diurnal	0	FALSE	FALSE	FALSE	NA
1373	4	275	3	11	2013	Woodland	Nocturnal	0	FALSE	FALSE	FALSE	NA
1374	4	275	4	11	2013	Woodland	Diurnal	0	FALSE	FALSE	FALSE	NA
1375	4	275	5	11	2013	Woodland	Nocturnal	0	FALSE	FALSE	FALSE	NA
1376	4	276	1	11	2013	Woodland	Nocturnal	0	FALSE	FALSE	FALSE	NA
1377	4	276	2	11	2013	Woodland	Diurnal	0	FALSE	FALSE	FALSE	NA
1378	4	276	3	11	2013	Woodland	Nocturnal	0	FALSE	FALSE	FALSE	NA
1379	4	276	4	11	2013	Woodland	Diurnal	0	FALSE	FALSE	FALSE	NA
1380	4	276	5	11	2013	Woodland	Nocturnal	0	FALSE	FALSE	FALSE	NA
1381	4	277	1	11	2013	Woodland	Nocturnal	0	FALSE	FALSE	FALSE	NA
1382	4	277	2	11	2013	Woodland	Diurnal	0	FALSE	FALSE	FALSE	NA
1383	4	277	3	11	2013	Woodland	Nocturnal	0	FALSE	FALSE	FALSE	NA
1384	4	277	4	11	2013	Woodland	Diurnal	0	FALSE	FALSE	TRUE	NA
1385	4	277	5	11	2013	Woodland	Nocturnal	1	FALSE	FALSE	TRUE	Vole
1386	4	278	1	11	2013	Woodland	Nocturnal	0	FALSE	FALSE	FALSE	NA
1387	4	278	2	11	2013	Woodland	Diurnal	0	FALSE	FALSE	FALSE	NA
1388	4	278	3	11	2013	Woodland	Nocturnal	0	FALSE	FALSE	FALSE	NA
1389	4	278	4	11	2013	Woodland	Diurnal	0	FALSE	FALSE	FALSE	NA
1390	4	278	5	11	2013	Woodland	Nocturnal	0	FALSE	FALSE	FALSE	NA
1391	4	279	1	11	2013	Woodland	Nocturnal	0	FALSE	FALSE	FALSE	NA
1392	4	279	2	11	2013	Woodland	Diurnal	0	FALSE	FALSE	FALSE	NA
1393	4	279	3	11	2013	Woodland	Nocturnal	0	FALSE	FALSE	FALSE	NA
1394	4	279	4	11	2013	Woodland	Diurnal	0	FALSE	FALSE	FALSE	NA
1395	4	279	5	11	2013	Woodland	Nocturnal	0	FALSE	FALSE	FALSE	NA
1396	4	280	1	11	2013	Woodland	Nocturnal	0	FALSE	FALSE	FALSE	NA
1397	4	280	2	11	2013	Woodland	Diurnal	0	FALSE	FALSE	FALSE	NA
1398	4	280	3	11	2013	Woodland	Nocturnal	0	FALSE	FALSE	FALSE	NA
1399	4	280	4	11	2013	Woodland	Diurnal	0	FALSE	FALSE	FALSE	NA
1400	4	280	5	11	2013	Woodland	Nocturnal	0	FALSE	FALSE	FALSE	NA
1401	4	281	1	11	2013	Woodland	Nocturnal	0	FALSE	FALSE	FALSE	NA
1402	4	281	2	11	2013	Woodland	Diurnal	0	FALSE	FALSE	FALSE	NA
1403	4	281	3	11	2013	Woodland	Nocturnal	0	FALSE	FALSE	FALSE	NA
1404	4	281	4	11	2013	Woodland	Diurnal	0	FALSE	FALSE	FALSE	NA
1405	4	281	5	11	2013	Woodland	Nocturnal	0	FALSE	FALSE	FALSE	NA
1406	4	282	1	11	2013	Woodland	Nocturnal	0	FALSE	FALSE	FALSE	NA
1407	4	282	2	11	2013	Woodland	Diurnal	0	FALSE	FALSE	FALSE	NA
1408	4	282	3	11	2013	Woodland	Nocturnal	0	FALSE	FALSE	FALSE	NA
1409	4	282	4	11	2013	Woodland	Diurnal	0	FALSE	FALSE	FALSE	NA
1410	4	282	5	11	2013	Woodland	Nocturnal	0	FALSE	FALSE	FALSE	NA
1411	4	283	1	11	2013	Woodland	Nocturnal	0	FALSE	FALSE	FALSE	NA
1412	4	283	2	11	2013	Woodland	Diurnal	0	FALSE	FALSE	FALSE	NA
1413	4	283	3	11	2013	Woodland	Nocturnal	0	TRUE	FALSE	FALSE	NA
1414	4	283	4	11	2013	Woodland	Diurnal	1	FALSE	FALSE	FALSE	Mouse
1415	4	283	5	11	2013	Woodland	Nocturnal	2	FALSE	FALSE	FALSE	Mouse
1416	4	284	1	11	2013	Woodland	Nocturnal	0	FALSE	FALSE	FALSE	NA
1417	4	284	2	11	2013	Woodland	Diurnal	0	FALSE	FALSE	FALSE	NA
1418	4	284	3	11	2013	Woodland	Nocturnal	0	FALSE	FALSE	FALSE	NA
1419	4	284	4	11	2013	Woodland	Diurnal	0	FALSE	FALSE	FALSE	NA
1420	4	284	5	11	2013	Woodland	Nocturnal	0	FALSE	FALSE	FALSE	NA
1421	4	285	1	11	2013	Woodland	Nocturnal	0	FALSE	FALSE	FALSE	NA
1422	4	285	2	11	2013	Woodland	Diurnal	0	FALSE	FALSE	FALSE	NA
1423	4	285	3	11	2013	Woodland	Nocturnal	0	FALSE	FALSE	FALSE	NA
1424	4	285	4	11	2013	Woodland	Diurnal	0	FALSE	FALSE	FALSE	NA
1425	4	285	5	11	2013	Woodland	Nocturnal	0	TRUE	FALSE	FALSE	NA
1426	4	286	1	11	2013	Woodland	Nocturnal	0	FALSE	FALSE	FALSE	NA
1427	4	286	2	11	2013	Woodland	Diurnal	0	FALSE	FALSE	FALSE	NA
1428	4	286	3	11	2013	Woodland	Nocturnal	0	FALSE	FALSE	FALSE	NA
1429	4	286	4	11	2013	Woodland	Diurnal	0	FALSE	FALSE	FALSE	NA
1430	4	286	5	11	2013	Woodland	Nocturnal	0	FALSE	FALSE	FALSE	NA
1431	4	287	1	11	2013	Woodland	Nocturnal	0	FALSE	FALSE	FALSE	NA
1432	4	287	2	11	2013	Woodland	Diurnal	0	FALSE	FALSE	FALSE	NA
1433	4	287	3	11	2013	Woodland	Nocturnal	0	FALSE	FALSE	FALSE	NA
1434	4	287	4	11	2013	Woodland	Diurnal	0	FALSE	FALSE	FALSE	NA
1435	4	287	5	11	2013	Woodland	Nocturnal	0	FALSE	FALSE	FALSE	NA
1436	4	288	1	11	2013	Woodland	Nocturnal	0	FALSE	FALSE	FALSE	NA
1437	4	288	2	11	2013	Woodland	Diurnal	0	FALSE	FALSE	FALSE	NA
1438	4	288	3	11	2013	Woodland	Nocturnal	0	FALSE	FALSE	FALSE	NA
1439	4	288	4	11	2013	Woodland	Diurnal	0	FALSE	FALSE	FALSE	NA
1440	4	288	5	11	2013	Woodland	Nocturnal	0	FALSE	FALSE	FALSE	NA
1441	5	289	1	7	2013	Woodland	Nocturnal	0	FALSE	FALSE	FALSE	NA
1442	5	289	2	7	2013	Woodland	Diurnal	0	FALSE	FALSE	FALSE	NA
1443	5	289	3	7	2013	Woodland	Nocturnal	0	FALSE	FALSE	FALSE	NA
1444	5	289	4	7	2013	Woodland	Diurnal	0	FALSE	FALSE	FALSE	NA
1445	5	289	5	7	2013	Woodland	Nocturnal	0	FALSE	FALSE	FALSE	NA
1446	5	290	1	7	2013	Woodland	Nocturnal	0	FALSE	FALSE	FALSE	NA
1447	5	290	2	7	2013	Woodland	Diurnal	0	FALSE	FALSE	FALSE	NA
1448	5	290	3	7	2013	Woodland	Nocturnal	0	FALSE	FALSE	FALSE	NA
1449	5	290	4	7	2013	Woodland	Diurnal	0	FALSE	FALSE	FALSE	NA
1450	5	290	5	7	2013	Woodland	Nocturnal	0	FALSE	FALSE	FALSE	NA
1451	5	291	1	7	2013	Woodland	Nocturnal	0	FALSE	FALSE	FALSE	NA
1452	5	291	2	7	2013	Woodland	Diurnal	0	FALSE	FALSE	FALSE	NA
1453	5	291	3	7	2013	Woodland	Nocturnal	0	FALSE	FALSE	FALSE	NA
1454	5	291	4	7	2013	Woodland	Diurnal	0	FALSE	FALSE	FALSE	NA
1455	5	291	5	7	2013	Woodland	Nocturnal	0	FALSE	FALSE	TRUE	NA
1456	5	292	1	7	2013	Woodland	Nocturnal	0	FALSE	FALSE	FALSE	NA
1457	5	292	2	7	2013	Woodland	Diurnal	0	FALSE	FALSE	FALSE	NA
1458	5	292	3	7	2013	Woodland	Nocturnal	0	FALSE	FALSE	TRUE	NA
1459	5	292	4	7	2013	Woodland	Diurnal	1	FALSE	FALSE	TRUE	Vole
1460	5	292	5	7	2013	Woodland	Nocturnal	1	FALSE	FALSE	TRUE	Vole
1461	5	293	1	7	2013	Woodland	Nocturnal	0	FALSE	FALSE	FALSE	NA
1462	5	293	2	7	2013	Woodland	Diurnal	0	FALSE	FALSE	FALSE	NA
1463	5	293	3	7	2013	Woodland	Nocturnal	0	FALSE	FALSE	FALSE	NA
1464	5	293	4	7	2013	Woodland	Diurnal	0	FALSE	FALSE	FALSE	NA
1465	5	293	5	7	2013	Woodland	Nocturnal	0	FALSE	FALSE	FALSE	NA
1466	5	294	1	7	2013	Woodland	Nocturnal	0	FALSE	FALSE	FALSE	NA
1467	5	294	2	7	2013	Woodland	Diurnal	0	FALSE	FALSE	TRUE	NA
1468	5	294	3	7	2013	Woodland	Nocturnal	1	TRUE	FALSE	FALSE	Vole
1469	5	294	4	7	2013	Woodland	Diurnal	1	FALSE	FALSE	FALSE	Mouse
1470	5	294	5	7	2013	Woodland	Nocturnal	2	TRUE	FALSE	FALSE	Mouse
1471	5	295	1	7	2013	Woodland	Nocturnal	0	FALSE	FALSE	FALSE	NA
1472	5	295	2	7	2013	Woodland	Diurnal	0	FALSE	FALSE	FALSE	NA
1473	5	295	3	7	2013	Woodland	Nocturnal	0	FALSE	FALSE	FALSE	NA
1474	5	295	4	7	2013	Woodland	Diurnal	0	FALSE	FALSE	TRUE	NA
1475	5	295	5	7	2013	Woodland	Nocturnal	1	FALSE	FALSE	TRUE	Vole
1476	5	296	1	7	2013	Woodland	Nocturnal	0	FALSE	FALSE	FALSE	NA
1477	5	296	2	7	2013	Woodland	Diurnal	0	FALSE	FALSE	FALSE	NA
1478	5	296	3	7	2013	Woodland	Nocturnal	0	FALSE	FALSE	FALSE	NA
1479	5	296	4	7	2013	Woodland	Diurnal	0	FALSE	FALSE	FALSE	NA
1480	5	296	5	7	2013	Woodland	Nocturnal	0	FALSE	FALSE	FALSE	NA
1481	5	297	1	7	2013	Woodland	Nocturnal	0	FALSE	FALSE	TRUE	NA
1482	5	297	2	7	2013	Woodland	Diurnal	1	FALSE	FALSE	FALSE	Vole
1483	5	297	3	7	2013	Woodland	Nocturnal	2	FALSE	FALSE	FALSE	Vole
1484	5	297	4	7	2013	Woodland	Diurnal	3	FALSE	FALSE	FALSE	Vole
1485	5	297	5	7	2013	Woodland	Nocturnal	4	FALSE	FALSE	TRUE	Vole
1486	5	298	1	7	2013	Woodland	Nocturnal	0	FALSE	FALSE	TRUE	NA
1487	5	298	2	7	2013	Woodland	Diurnal	1	FALSE	FALSE	TRUE	Vole
1488	5	298	3	7	2013	Woodland	Nocturnal	1	FALSE	FALSE	TRUE	Vole
1489	5	298	4	7	2013	Woodland	Diurnal	1	FALSE	FALSE	FALSE	Vole
1490	5	298	5	7	2013	Woodland	Nocturnal	2	FALSE	FALSE	FALSE	Vole
1491	5	299	1	7	2013	Woodland	Nocturnal	0	FALSE	FALSE	FALSE	NA
1492	5	299	2	7	2013	Woodland	Diurnal	0	FALSE	FALSE	FALSE	NA
1493	5	299	3	7	2013	Woodland	Nocturnal	0	FALSE	FALSE	FALSE	NA
1494	5	299	4	7	2013	Woodland	Diurnal	0	FALSE	FALSE	FALSE	NA
1495	5	299	5	7	2013	Woodland	Nocturnal	0	FALSE	FALSE	FALSE	NA
1496	5	300	1	7	2013	Woodland	Nocturnal	0	FALSE	FALSE	FALSE	NA
1497	5	300	2	7	2013	Woodland	Diurnal	0	FALSE	FALSE	TRUE	NA
1498	5	300	3	7	2013	Woodland	Nocturnal	1	FALSE	FALSE	FALSE	Vole
1499	5	300	4	7	2013	Woodland	Diurnal	2	FALSE	FALSE	FALSE	Vole
1500	5	300	5	7	2013	Woodland	Nocturnal	3	FALSE	FALSE	FALSE	Vole
1501	5	301	1	7	2013	Woodland	Nocturnal	0	TRUE	FALSE	FALSE	NA
1502	5	301	2	7	2013	Woodland	Diurnal	1	FALSE	FALSE	FALSE	Mouse
1503	5	301	3	7	2013	Woodland	Nocturnal	2	TRUE	FALSE	FALSE	Mouse
1504	5	301	4	7	2013	Woodland	Diurnal	1	FALSE	FALSE	FALSE	Mouse
1505	5	301	5	7	2013	Woodland	Nocturnal	2	FALSE	FALSE	TRUE	Mouse
1506	5	302	1	7	2013	Woodland	Nocturnal	0	FALSE	FALSE	FALSE	NA
1507	5	302	2	7	2013	Woodland	Diurnal	0	FALSE	FALSE	FALSE	NA
1508	5	302	3	7	2013	Woodland	Nocturnal	0	FALSE	FALSE	FALSE	NA
1509	5	302	4	7	2013	Woodland	Diurnal	0	FALSE	FALSE	FALSE	NA
1510	5	302	5	7	2013	Woodland	Nocturnal	0	FALSE	FALSE	FALSE	NA
1511	5	303	1	7	2013	Woodland	Nocturnal	0	FALSE	FALSE	FALSE	NA
1512	5	303	2	7	2013	Woodland	Diurnal	0	FALSE	FALSE	FALSE	NA
1513	5	303	3	7	2013	Woodland	Nocturnal	0	FALSE	FALSE	FALSE	NA
1514	5	303	4	7	2013	Woodland	Diurnal	0	FALSE	FALSE	FALSE	NA
1515	5	303	5	7	2013	Woodland	Nocturnal	0	FALSE	FALSE	FALSE	NA
1516	5	304	1	7	2013	Woodland	Nocturnal	0	TRUE	FALSE	FALSE	NA
1517	5	304	2	7	2013	Woodland	Diurnal	1	FALSE	FALSE	FALSE	Mouse
1518	5	304	3	7	2013	Woodland	Nocturnal	2	FALSE	FALSE	FALSE	Mouse
1519	5	304	4	7	2013	Woodland	Diurnal	3	FALSE	FALSE	FALSE	Mouse
1520	5	304	5	7	2013	Woodland	Nocturnal	4	FALSE	FALSE	TRUE	Mouse
1521	5	305	1	7	2013	Woodland	Nocturnal	0	FALSE	FALSE	FALSE	NA
1522	5	305	2	7	2013	Woodland	Diurnal	0	FALSE	FALSE	FALSE	NA
1523	5	305	3	7	2013	Woodland	Nocturnal	0	FALSE	FALSE	FALSE	NA
1524	5	305	4	7	2013	Woodland	Diurnal	0	FALSE	FALSE	FALSE	NA
1525	5	305	5	7	2013	Woodland	Nocturnal	0	FALSE	FALSE	FALSE	NA
1526	5	306	1	7	2013	Woodland	Nocturnal	0	FALSE	FALSE	FALSE	NA
1527	5	306	2	7	2013	Woodland	Diurnal	0	FALSE	FALSE	FALSE	NA
1528	5	306	3	7	2013	Woodland	Nocturnal	0	FALSE	FALSE	FALSE	NA
1529	5	306	4	7	2013	Woodland	Diurnal	0	FALSE	FALSE	TRUE	NA
1530	5	306	5	7	2013	Woodland	Nocturnal	1	TRUE	FALSE	FALSE	Vole
1531	5	307	1	7	2013	Woodland	Nocturnal	0	FALSE	FALSE	FALSE	NA
1532	5	307	2	7	2013	Woodland	Diurnal	0	FALSE	FALSE	FALSE	NA
1533	5	307	3	7	2013	Woodland	Nocturnal	0	FALSE	FALSE	FALSE	NA
1534	5	307	4	7	2013	Woodland	Diurnal	0	FALSE	FALSE	FALSE	NA
1535	5	307	5	7	2013	Woodland	Nocturnal	0	FALSE	FALSE	FALSE	NA
1536	5	308	1	7	2013	Woodland	Nocturnal	0	FALSE	FALSE	FALSE	NA
1537	5	308	2	7	2013	Woodland	Diurnal	0	FALSE	FALSE	FALSE	NA
1538	5	308	3	7	2013	Woodland	Nocturnal	0	FALSE	FALSE	TRUE	NA
1539	5	308	4	7	2013	Woodland	Diurnal	1	FALSE	FALSE	FALSE	Vole
1540	5	308	5	7	2013	Woodland	Nocturnal	2	FALSE	FALSE	TRUE	Vole
1541	5	309	1	7	2013	Woodland	Nocturnal	0	FALSE	FALSE	FALSE	NA
1542	5	309	2	7	2013	Woodland	Diurnal	0	FALSE	FALSE	FALSE	NA
1543	5	309	3	7	2013	Woodland	Nocturnal	0	FALSE	FALSE	FALSE	NA
1544	5	309	4	7	2013	Woodland	Diurnal	0	FALSE	FALSE	TRUE	NA
1545	5	309	5	7	2013	Woodland	Nocturnal	1	FALSE	FALSE	FALSE	Vole
1546	5	310	1	7	2013	Woodland	Nocturnal	0	FALSE	FALSE	FALSE	NA
1547	5	310	2	7	2013	Woodland	Diurnal	0	FALSE	FALSE	FALSE	NA
1548	5	310	3	7	2013	Woodland	Nocturnal	0	FALSE	FALSE	FALSE	NA
1549	5	310	4	7	2013	Woodland	Diurnal	0	FALSE	FALSE	FALSE	NA
1550	5	310	5	7	2013	Woodland	Nocturnal	0	FALSE	FALSE	FALSE	NA
1551	5	311	1	7	2013	Woodland	Nocturnal	0	FALSE	FALSE	FALSE	NA
1552	5	311	2	7	2013	Woodland	Diurnal	0	FALSE	FALSE	FALSE	NA
1553	5	311	3	7	2013	Woodland	Nocturnal	0	FALSE	FALSE	FALSE	NA
1554	5	311	4	7	2013	Woodland	Diurnal	0	FALSE	FALSE	FALSE	NA
1555	5	311	5	7	2013	Woodland	Nocturnal	0	FALSE	FALSE	FALSE	NA
1556	5	312	1	7	2013	Woodland	Nocturnal	0	FALSE	FALSE	FALSE	NA
1557	5	312	2	7	2013	Woodland	Diurnal	0	FALSE	FALSE	FALSE	NA
1558	5	312	3	7	2013	Woodland	Nocturnal	0	FALSE	FALSE	FALSE	NA
1559	5	312	4	7	2013	Woodland	Diurnal	0	TRUE	FALSE	FALSE	NA
1560	5	312	5	7	2013	Woodland	Nocturnal	1	FALSE	FALSE	FALSE	Mouse
1561	5	313	1	7	2013	Woodland	Nocturnal	0	FALSE	FALSE	FALSE	NA
1562	5	313	2	7	2013	Woodland	Diurnal	0	FALSE	FALSE	FALSE	NA
1563	5	313	3	7	2013	Woodland	Nocturnal	0	FALSE	FALSE	FALSE	NA
1564	5	313	4	7	2013	Woodland	Diurnal	0	FALSE	FALSE	FALSE	NA
1565	5	313	5	7	2013	Woodland	Nocturnal	0	FALSE	FALSE	FALSE	NA
1566	5	314	1	7	2013	Woodland	Nocturnal	0	FALSE	FALSE	FALSE	NA
1567	5	314	2	7	2013	Woodland	Diurnal	0	FALSE	FALSE	FALSE	NA
1568	5	314	3	7	2013	Woodland	Nocturnal	0	FALSE	FALSE	FALSE	NA
1569	5	314	4	7	2013	Woodland	Diurnal	0	FALSE	FALSE	FALSE	NA
1570	5	314	5	7	2013	Woodland	Nocturnal	0	FALSE	FALSE	FALSE	NA
1571	5	315	1	7	2013	Woodland	Nocturnal	0	FALSE	FALSE	FALSE	NA
1572	5	315	2	7	2013	Woodland	Diurnal	0	FALSE	FALSE	FALSE	NA
1573	5	315	3	7	2013	Woodland	Nocturnal	0	FALSE	FALSE	FALSE	NA
1574	5	315	4	7	2013	Woodland	Diurnal	0	FALSE	FALSE	FALSE	NA
1575	5	315	5	7	2013	Woodland	Nocturnal	0	FALSE	FALSE	FALSE	NA
1576	5	316	1	7	2013	Woodland	Nocturnal	0	FALSE	FALSE	FALSE	NA
1577	5	316	2	7	2013	Woodland	Diurnal	0	FALSE	FALSE	FALSE	NA
1578	5	316	3	7	2013	Woodland	Nocturnal	0	FALSE	FALSE	FALSE	NA
1579	5	316	4	7	2013	Woodland	Diurnal	0	FALSE	FALSE	FALSE	NA
1580	5	316	5	7	2013	Woodland	Nocturnal	0	FALSE	FALSE	FALSE	NA
1581	5	317	1	7	2013	Woodland	Nocturnal	0	FALSE	FALSE	FALSE	NA
1582	5	317	2	7	2013	Woodland	Diurnal	0	FALSE	FALSE	FALSE	NA
1583	5	317	3	7	2013	Woodland	Nocturnal	0	FALSE	FALSE	FALSE	NA
1584	5	317	4	7	2013	Woodland	Diurnal	0	FALSE	FALSE	FALSE	NA
1585	5	317	5	7	2013	Woodland	Nocturnal	0	TRUE	FALSE	FALSE	NA
1586	5	318	1	7	2013	Woodland	Nocturnal	0	FALSE	FALSE	FALSE	NA
1587	5	318	2	7	2013	Woodland	Diurnal	0	FALSE	FALSE	FALSE	NA
1588	5	318	3	7	2013	Woodland	Nocturnal	0	FALSE	FALSE	FALSE	NA
1589	5	318	4	7	2013	Woodland	Diurnal	0	FALSE	FALSE	FALSE	NA
1590	5	318	5	7	2013	Woodland	Nocturnal	0	FALSE	FALSE	FALSE	NA
1591	5	319	1	7	2013	Woodland	Nocturnal	0	FALSE	FALSE	TRUE	NA
1592	5	319	2	7	2013	Woodland	Diurnal	1	FALSE	FALSE	FALSE	Vole
1593	5	319	3	7	2013	Woodland	Nocturnal	2	FALSE	FALSE	TRUE	Vole
1594	5	319	4	7	2013	Woodland	Diurnal	1	FALSE	FALSE	TRUE	Vole
1595	5	319	5	7	2013	Woodland	Nocturnal	1	FALSE	FALSE	TRUE	Vole
1596	5	320	1	7	2013	Woodland	Nocturnal	0	FALSE	FALSE	TRUE	NA
1597	5	320	2	7	2013	Woodland	Diurnal	1	FALSE	FALSE	FALSE	Vole
1598	5	320	3	7	2013	Woodland	Nocturnal	2	FALSE	FALSE	FALSE	Vole
1599	5	320	4	7	2013	Woodland	Diurnal	3	FALSE	FALSE	FALSE	Vole
1600	5	320	5	7	2013	Woodland	Nocturnal	4	FALSE	FALSE	FALSE	Vole
1601	5	321	1	7	2013	Woodland	Nocturnal	0	FALSE	FALSE	FALSE	NA
1602	5	321	2	7	2013	Woodland	Diurnal	0	FALSE	FALSE	FALSE	NA
1603	5	321	3	7	2013	Woodland	Nocturnal	0	FALSE	FALSE	TRUE	NA
1604	5	321	4	7	2013	Woodland	Diurnal	1	FALSE	FALSE	FALSE	Vole
1605	5	321	5	7	2013	Woodland	Nocturnal	2	FALSE	FALSE	TRUE	Vole
1606	5	322	1	7	2013	Woodland	Nocturnal	0	FALSE	FALSE	FALSE	NA
1607	5	322	2	7	2013	Woodland	Diurnal	0	FALSE	FALSE	FALSE	NA
1608	5	322	3	7	2013	Woodland	Nocturnal	0	FALSE	FALSE	FALSE	NA
1609	5	322	4	7	2013	Woodland	Diurnal	0	FALSE	FALSE	FALSE	NA
1610	5	322	5	7	2013	Woodland	Nocturnal	0	FALSE	FALSE	FALSE	NA
1611	5	323	1	7	2013	Woodland	Nocturnal	0	FALSE	FALSE	FALSE	NA
1612	5	323	2	7	2013	Woodland	Diurnal	0	FALSE	FALSE	FALSE	NA
1613	5	323	3	7	2013	Woodland	Nocturnal	0	FALSE	FALSE	TRUE	NA
1614	5	323	4	7	2013	Woodland	Diurnal	1	FALSE	FALSE	FALSE	Vole
1615	5	323	5	7	2013	Woodland	Nocturnal	2	FALSE	FALSE	TRUE	Vole
1616	5	324	1	7	2013	Woodland	Nocturnal	0	FALSE	FALSE	FALSE	NA
1617	5	324	2	7	2013	Woodland	Diurnal	0	FALSE	FALSE	FALSE	NA
1618	5	324	3	7	2013	Woodland	Nocturnal	0	FALSE	FALSE	FALSE	NA
1619	5	324	4	7	2013	Woodland	Diurnal	0	FALSE	FALSE	FALSE	NA
1620	5	324	5	7	2013	Woodland	Nocturnal	0	FALSE	FALSE	FALSE	NA
1621	5	325	1	7	2013	Woodland	Nocturnal	0	FALSE	FALSE	FALSE	NA
1622	5	325	2	7	2013	Woodland	Diurnal	0	FALSE	FALSE	TRUE	NA
1623	5	325	3	7	2013	Woodland	Nocturnal	1	FALSE	FALSE	FALSE	Vole
1624	5	325	4	7	2013	Woodland	Diurnal	2	FALSE	FALSE	FALSE	Vole
1625	5	325	5	7	2013	Woodland	Nocturnal	3	FALSE	FALSE	FALSE	Vole
1626	5	326	1	7	2013	Woodland	Nocturnal	0	FALSE	FALSE	FALSE	NA
1627	5	326	2	7	2013	Woodland	Diurnal	0	FALSE	FALSE	FALSE	NA
1628	5	326	3	7	2013	Woodland	Nocturnal	0	FALSE	FALSE	FALSE	NA
1629	5	326	4	7	2013	Woodland	Diurnal	0	FALSE	FALSE	FALSE	NA
1630	5	326	5	7	2013	Woodland	Nocturnal	0	FALSE	FALSE	FALSE	NA
1631	5	327	1	7	2013	Woodland	Nocturnal	0	FALSE	FALSE	FALSE	NA
1632	5	327	2	7	2013	Woodland	Diurnal	0	FALSE	FALSE	FALSE	NA
1633	5	327	3	7	2013	Woodland	Nocturnal	0	FALSE	FALSE	FALSE	NA
1634	5	327	4	7	2013	Woodland	Diurnal	0	FALSE	FALSE	FALSE	NA
1635	5	327	5	7	2013	Woodland	Nocturnal	0	FALSE	FALSE	TRUE	NA
1636	5	328	1	7	2013	Woodland	Nocturnal	0	FALSE	FALSE	FALSE	NA
1637	5	328	2	7	2013	Woodland	Diurnal	0	FALSE	FALSE	FALSE	NA
1638	5	328	3	7	2013	Woodland	Nocturnal	0	FALSE	FALSE	TRUE	NA
1639	5	328	4	7	2013	Woodland	Diurnal	1	FALSE	FALSE	TRUE	Vole
1640	5	328	5	7	2013	Woodland	Nocturnal	1	FALSE	FALSE	TRUE	Vole
1641	5	329	1	7	2013	Woodland	Nocturnal	0	FALSE	FALSE	FALSE	NA
1642	5	329	2	7	2013	Woodland	Diurnal	0	FALSE	FALSE	FALSE	NA
1643	5	329	3	7	2013	Woodland	Nocturnal	0	FALSE	FALSE	FALSE	NA
1644	5	329	4	7	2013	Woodland	Diurnal	0	FALSE	FALSE	FALSE	NA
1645	5	329	5	7	2013	Woodland	Nocturnal	0	FALSE	FALSE	FALSE	NA
1646	5	330	1	7	2013	Woodland	Nocturnal	0	FALSE	FALSE	FALSE	NA
1647	5	330	2	7	2013	Woodland	Diurnal	0	FALSE	FALSE	FALSE	NA
1648	5	330	3	7	2013	Woodland	Nocturnal	0	FALSE	FALSE	FALSE	NA
1649	5	330	4	7	2013	Woodland	Diurnal	0	FALSE	FALSE	FALSE	NA
1650	5	330	5	7	2013	Woodland	Nocturnal	0	FALSE	FALSE	FALSE	NA
1651	5	331	1	7	2013	Woodland	Nocturnal	0	FALSE	FALSE	FALSE	NA
1652	5	331	2	7	2013	Woodland	Diurnal	0	FALSE	FALSE	FALSE	NA
1653	5	331	3	7	2013	Woodland	Nocturnal	0	FALSE	FALSE	FALSE	NA
1654	5	331	4	7	2013	Woodland	Diurnal	0	FALSE	FALSE	FALSE	NA
1655	5	331	5	7	2013	Woodland	Nocturnal	0	FALSE	FALSE	FALSE	NA
1656	5	332	1	7	2013	Woodland	Nocturnal	0	TRUE	FALSE	FALSE	NA
1657	5	332	2	7	2013	Woodland	Diurnal	1	FALSE	FALSE	FALSE	Mouse
1658	5	332	3	7	2013	Woodland	Nocturnal	2	TRUE	FALSE	FALSE	Mouse
1659	5	332	4	7	2013	Woodland	Diurnal	1	FALSE	FALSE	FALSE	Mouse
1660	5	332	5	7	2013	Woodland	Nocturnal	2	TRUE	FALSE	FALSE	Mouse
1661	5	333	1	7	2013	Woodland	Nocturnal	0	FALSE	FALSE	FALSE	NA
1662	5	333	2	7	2013	Woodland	Diurnal	0	FALSE	FALSE	FALSE	NA
1663	5	333	3	7	2013	Woodland	Nocturnal	0	FALSE	FALSE	FALSE	NA
1664	5	333	4	7	2013	Woodland	Diurnal	0	FALSE	FALSE	FALSE	NA
1665	5	333	5	7	2013	Woodland	Nocturnal	0	FALSE	FALSE	TRUE	NA
1666	5	334	1	7	2013	Woodland	Nocturnal	0	FALSE	FALSE	FALSE	NA
1667	5	334	2	7	2013	Woodland	Diurnal	0	FALSE	FALSE	FALSE	NA
1668	5	334	3	7	2013	Woodland	Nocturnal	0	FALSE	FALSE	FALSE	NA
1669	5	334	4	7	2013	Woodland	Diurnal	0	FALSE	FALSE	FALSE	NA
1670	5	334	5	7	2013	Woodland	Nocturnal	0	FALSE	FALSE	FALSE	NA
1671	5	335	1	7	2013	Woodland	Nocturnal	0	FALSE	FALSE	FALSE	NA
1672	5	335	2	7	2013	Woodland	Diurnal	0	FALSE	FALSE	FALSE	NA
1673	5	335	3	7	2013	Woodland	Nocturnal	0	FALSE	FALSE	FALSE	NA
1674	5	335	4	7	2013	Woodland	Diurnal	0	FALSE	FALSE	FALSE	NA
1675	5	335	5	7	2013	Woodland	Nocturnal	0	FALSE	FALSE	FALSE	NA
1676	5	336	1	7	2013	Woodland	Nocturnal	0	TRUE	FALSE	FALSE	NA
1677	5	336	2	7	2013	Woodland	Diurnal	1	FALSE	FALSE	FALSE	Mouse
1678	5	336	3	7	2013	Woodland	Nocturnal	2	FALSE	FALSE	TRUE	Mouse
1679	5	336	4	7	2013	Woodland	Diurnal	1	FALSE	FALSE	FALSE	Vole
1680	5	336	5	7	2013	Woodland	Nocturnal	2	TRUE	FALSE	FALSE	Vole
1681	5	337	1	7	2013	Woodland	Nocturnal	0	FALSE	FALSE	FALSE	NA
1682	5	337	2	7	2013	Woodland	Diurnal	0	FALSE	FALSE	FALSE	NA
1683	5	337	3	7	2013	Woodland	Nocturnal	0	FALSE	FALSE	FALSE	NA
1684	5	337	4	7	2013	Woodland	Diurnal	0	FALSE	FALSE	FALSE	NA
1685	5	337	5	7	2013	Woodland	Nocturnal	0	FALSE	FALSE	FALSE	NA
1686	5	338	1	7	2013	Woodland	Nocturnal	0	FALSE	FALSE	FALSE	NA
1687	5	338	2	7	2013	Woodland	Diurnal	0	FALSE	FALSE	FALSE	NA
1688	5	338	3	7	2013	Woodland	Nocturnal	0	FALSE	FALSE	FALSE	NA
1689	5	338	4	7	2013	Woodland	Diurnal	0	FALSE	FALSE	FALSE	NA
1690	5	338	5	7	2013	Woodland	Nocturnal	0	FALSE	FALSE	FALSE	NA
1691	5	339	1	7	2013	Woodland	Nocturnal	0	FALSE	FALSE	FALSE	NA
1692	5	339	2	7	2013	Woodland	Diurnal	0	FALSE	FALSE	FALSE	NA
1693	5	339	3	7	2013	Woodland	Nocturnal	0	FALSE	FALSE	FALSE	NA
1694	5	339	4	7	2013	Woodland	Diurnal	0	FALSE	FALSE	FALSE	NA
1695	5	339	5	7	2013	Woodland	Nocturnal	0	FALSE	FALSE	FALSE	NA
1696	5	340	1	7	2013	Woodland	Nocturnal	0	FALSE	FALSE	FALSE	NA
1697	5	340	2	7	2013	Woodland	Diurnal	0	FALSE	FALSE	FALSE	NA
1698	5	340	3	7	2013	Woodland	Nocturnal	0	FALSE	FALSE	FALSE	NA
1699	5	340	4	7	2013	Woodland	Diurnal	0	FALSE	FALSE	FALSE	NA
1700	5	340	5	7	2013	Woodland	Nocturnal	0	FALSE	FALSE	FALSE	NA
1701	5	341	1	7	2013	Woodland	Nocturnal	0	FALSE	FALSE	FALSE	NA
1702	5	341	2	7	2013	Woodland	Diurnal	0	FALSE	FALSE	FALSE	NA
1703	5	341	3	7	2013	Woodland	Nocturnal	0	FALSE	FALSE	FALSE	NA
1704	5	341	4	7	2013	Woodland	Diurnal	0	FALSE	FALSE	FALSE	NA
1705	5	341	5	7	2013	Woodland	Nocturnal	0	FALSE	FALSE	FALSE	NA
1706	5	342	1	7	2013	Woodland	Nocturnal	0	FALSE	FALSE	FALSE	NA
1707	5	342	2	7	2013	Woodland	Diurnal	0	FALSE	FALSE	FALSE	NA
1708	5	342	3	7	2013	Woodland	Nocturnal	0	FALSE	FALSE	FALSE	NA
1709	5	342	4	7	2013	Woodland	Diurnal	0	FALSE	FALSE	FALSE	NA
1710	5	342	5	7	2013	Woodland	Nocturnal	0	FALSE	FALSE	FALSE	NA
1711	5	343	1	7	2013	Woodland	Nocturnal	0	FALSE	FALSE	FALSE	NA
1712	5	343	2	7	2013	Woodland	Diurnal	0	FALSE	FALSE	FALSE	NA
1713	5	343	3	7	2013	Woodland	Nocturnal	0	FALSE	FALSE	FALSE	NA
1714	5	343	4	7	2013	Woodland	Diurnal	0	FALSE	FALSE	FALSE	NA
1715	5	343	5	7	2013	Woodland	Nocturnal	0	FALSE	FALSE	FALSE	NA
1716	5	344	1	7	2013	Woodland	Nocturnal	0	FALSE	FALSE	FALSE	NA
1717	5	344	2	7	2013	Woodland	Diurnal	0	FALSE	FALSE	FALSE	NA
1718	5	344	3	7	2013	Woodland	Nocturnal	0	FALSE	FALSE	FALSE	NA
1719	5	344	4	7	2013	Woodland	Diurnal	0	FALSE	FALSE	FALSE	NA
1720	5	344	5	7	2013	Woodland	Nocturnal	0	TRUE	FALSE	FALSE	NA
1721	5	345	1	7	2013	Woodland	Nocturnal	0	FALSE	FALSE	FALSE	NA
1722	5	345	2	7	2013	Woodland	Diurnal	0	FALSE	FALSE	FALSE	NA
1723	5	345	3	7	2013	Woodland	Nocturnal	0	FALSE	FALSE	FALSE	NA
1724	5	345	4	7	2013	Woodland	Diurnal	0	FALSE	FALSE	FALSE	NA
1725	5	345	5	7	2013	Woodland	Nocturnal	0	FALSE	FALSE	FALSE	NA
1726	5	346	1	7	2013	Woodland	Nocturnal	0	FALSE	FALSE	FALSE	NA
1727	5	346	2	7	2013	Woodland	Diurnal	0	FALSE	FALSE	FALSE	NA
1728	5	346	3	7	2013	Woodland	Nocturnal	0	FALSE	FALSE	FALSE	NA
1729	5	346	4	7	2013	Woodland	Diurnal	0	FALSE	FALSE	FALSE	NA
1730	5	346	5	7	2013	Woodland	Nocturnal	0	FALSE	FALSE	FALSE	NA
1731	5	347	1	7	2013	Woodland	Nocturnal	0	FALSE	FALSE	FALSE	NA
1732	5	347	2	7	2013	Woodland	Diurnal	0	FALSE	FALSE	FALSE	NA
1733	5	347	3	7	2013	Woodland	Nocturnal	0	FALSE	FALSE	FALSE	NA
1734	5	347	4	7	2013	Woodland	Diurnal	0	FALSE	FALSE	FALSE	NA
1735	5	347	5	7	2013	Woodland	Nocturnal	0	FALSE	FALSE	FALSE	NA
1736	5	348	1	7	2013	Woodland	Nocturnal	0	FALSE	FALSE	FALSE	NA
1737	5	348	2	7	2013	Woodland	Diurnal	0	FALSE	FALSE	FALSE	NA
1738	5	348	3	7	2013	Woodland	Nocturnal	0	FALSE	FALSE	FALSE	NA
1739	5	348	4	7	2013	Woodland	Diurnal	0	FALSE	FALSE	FALSE	NA
1740	5	348	5	7	2013	Woodland	Nocturnal	0	FALSE	FALSE	FALSE	NA
1741	6	349	1	8	2002	Grassland	Nocturnal	0	FALSE	FALSE	FALSE	NA
1742	6	349	2	8	2002	Grassland	Diurnal	0	FALSE	FALSE	FALSE	NA
1743	6	349	3	8	2002	Grassland	Nocturnal	0	FALSE	FALSE	FALSE	NA
1744	6	349	4	8	2002	Grassland	Diurnal	0	FALSE	FALSE	FALSE	NA
1745	6	349	5	8	2002	Grassland	Nocturnal	0	FALSE	FALSE	FALSE	NA
1746	6	349	6	8	2002	Grassland	Diurnal	0	FALSE	FALSE	FALSE	NA
1747	6	350	1	8	2002	Grassland	Nocturnal	0	FALSE	FALSE	FALSE	NA
1748	6	350	2	8	2002	Grassland	Diurnal	0	FALSE	FALSE	FALSE	NA
1749	6	350	3	8	2002	Grassland	Nocturnal	0	FALSE	TRUE	FALSE	NA
1750	6	350	4	8	2002	Grassland	Diurnal	1	FALSE	FALSE	FALSE	Vole
1751	6	350	5	8	2002	Grassland	Nocturnal	2	FALSE	FALSE	FALSE	Vole
1752	6	350	6	8	2002	Grassland	Diurnal	3	FALSE	FALSE	FALSE	Vole
1753	6	351	1	8	2002	Grassland	Nocturnal	0	FALSE	FALSE	FALSE	NA
1754	6	351	2	8	2002	Grassland	Diurnal	0	FALSE	FALSE	FALSE	NA
1755	6	351	3	8	2002	Grassland	Nocturnal	0	FALSE	FALSE	FALSE	NA
1756	6	351	4	8	2002	Grassland	Diurnal	0	FALSE	FALSE	FALSE	NA
1757	6	351	5	8	2002	Grassland	Nocturnal	0	FALSE	FALSE	FALSE	NA
1758	6	351	6	8	2002	Grassland	Diurnal	0	FALSE	FALSE	FALSE	NA
1759	6	352	1	8	2002	Grassland	Nocturnal	0	FALSE	FALSE	FALSE	NA
1760	6	352	2	8	2002	Grassland	Diurnal	0	FALSE	FALSE	FALSE	NA
1761	6	352	3	8	2002	Grassland	Nocturnal	0	FALSE	FALSE	FALSE	NA
1762	6	352	4	8	2002	Grassland	Diurnal	0	FALSE	FALSE	FALSE	NA
1763	6	352	5	8	2002	Grassland	Nocturnal	0	FALSE	FALSE	FALSE	NA
1764	6	352	6	8	2002	Grassland	Diurnal	0	FALSE	FALSE	FALSE	NA
1765	6	353	1	8	2002	Grassland	Nocturnal	0	FALSE	FALSE	FALSE	NA
1766	6	353	2	8	2002	Grassland	Diurnal	0	FALSE	FALSE	FALSE	NA
1767	6	353	3	8	2002	Grassland	Nocturnal	0	FALSE	FALSE	FALSE	NA
1768	6	353	4	8	2002	Grassland	Diurnal	0	FALSE	FALSE	FALSE	NA
1769	6	353	5	8	2002	Grassland	Nocturnal	0	FALSE	FALSE	FALSE	NA
1770	6	353	6	8	2002	Grassland	Diurnal	0	FALSE	FALSE	FALSE	NA
1771	6	354	1	8	2002	Grassland	Nocturnal	0	FALSE	FALSE	FALSE	NA
1772	6	354	2	8	2002	Grassland	Diurnal	0	FALSE	FALSE	FALSE	NA
1773	6	354	3	8	2002	Grassland	Nocturnal	0	FALSE	FALSE	FALSE	NA
1774	6	354	4	8	2002	Grassland	Diurnal	0	FALSE	FALSE	FALSE	NA
1775	6	354	5	8	2002	Grassland	Nocturnal	0	FALSE	FALSE	FALSE	NA
1776	6	354	6	8	2002	Grassland	Diurnal	0	FALSE	FALSE	FALSE	NA
1777	6	355	1	8	2002	Grassland	Nocturnal	0	FALSE	FALSE	FALSE	NA
1778	6	355	2	8	2002	Grassland	Diurnal	0	FALSE	FALSE	FALSE	NA
1779	6	355	3	8	2002	Grassland	Nocturnal	0	FALSE	FALSE	FALSE	NA
1780	6	355	4	8	2002	Grassland	Diurnal	0	FALSE	FALSE	FALSE	NA
1781	6	355	5	8	2002	Grassland	Nocturnal	0	FALSE	FALSE	FALSE	NA
1782	6	355	6	8	2002	Grassland	Diurnal	0	FALSE	FALSE	FALSE	NA
1783	6	356	1	8	2002	Grassland	Nocturnal	0	FALSE	FALSE	FALSE	NA
1784	6	356	2	8	2002	Grassland	Diurnal	0	FALSE	FALSE	FALSE	NA
1785	6	356	3	8	2002	Grassland	Nocturnal	0	FALSE	FALSE	FALSE	NA
1786	6	356	4	8	2002	Grassland	Diurnal	0	FALSE	FALSE	FALSE	NA
1787	6	356	5	8	2002	Grassland	Nocturnal	0	FALSE	FALSE	FALSE	NA
1788	6	356	6	8	2002	Grassland	Diurnal	0	FALSE	FALSE	FALSE	NA
1789	6	357	1	8	2002	Grassland	Nocturnal	0	FALSE	FALSE	FALSE	NA
1790	6	357	2	8	2002	Grassland	Diurnal	0	FALSE	FALSE	FALSE	NA
1791	6	357	3	8	2002	Grassland	Nocturnal	0	FALSE	FALSE	FALSE	NA
1792	6	357	4	8	2002	Grassland	Diurnal	0	FALSE	FALSE	FALSE	NA
1793	6	357	5	8	2002	Grassland	Nocturnal	0	FALSE	FALSE	FALSE	NA
1794	6	357	6	8	2002	Grassland	Diurnal	0	FALSE	FALSE	FALSE	NA
1795	6	358	1	8	2002	Grassland	Nocturnal	0	FALSE	FALSE	FALSE	NA
1796	6	358	2	8	2002	Grassland	Diurnal	0	FALSE	FALSE	FALSE	NA
1797	6	358	3	8	2002	Grassland	Nocturnal	0	FALSE	FALSE	FALSE	NA
1798	6	358	4	8	2002	Grassland	Diurnal	0	FALSE	FALSE	FALSE	NA
1799	6	358	5	8	2002	Grassland	Nocturnal	0	FALSE	FALSE	FALSE	NA
1800	6	358	6	8	2002	Grassland	Diurnal	0	FALSE	FALSE	FALSE	NA
1801	6	359	1	8	2002	Grassland	Nocturnal	0	FALSE	FALSE	FALSE	NA
1802	6	359	2	8	2002	Grassland	Diurnal	0	FALSE	FALSE	FALSE	NA
1803	6	359	3	8	2002	Grassland	Nocturnal	0	FALSE	FALSE	FALSE	NA
1804	6	359	4	8	2002	Grassland	Diurnal	0	FALSE	FALSE	FALSE	NA
1805	6	359	5	8	2002	Grassland	Nocturnal	0	FALSE	FALSE	FALSE	NA
1806	6	359	6	8	2002	Grassland	Diurnal	0	FALSE	FALSE	FALSE	NA
1807	6	360	1	8	2002	Grassland	Nocturnal	0	FALSE	FALSE	FALSE	NA
1808	6	360	2	8	2002	Grassland	Diurnal	0	FALSE	FALSE	FALSE	NA
1809	6	360	3	8	2002	Grassland	Nocturnal	0	FALSE	FALSE	FALSE	NA
1810	6	360	4	8	2002	Grassland	Diurnal	0	FALSE	FALSE	FALSE	NA
1811	6	360	5	8	2002	Grassland	Nocturnal	0	FALSE	TRUE	FALSE	NA
1812	6	360	6	8	2002	Grassland	Diurnal	1	FALSE	FALSE	FALSE	Vole
1813	6	361	1	8	2002	Grassland	Nocturnal	0	FALSE	FALSE	FALSE	NA
1814	6	361	2	8	2002	Grassland	Diurnal	0	FALSE	FALSE	FALSE	NA
1815	6	361	3	8	2002	Grassland	Nocturnal	0	FALSE	FALSE	FALSE	NA
1816	6	361	4	8	2002	Grassland	Diurnal	0	FALSE	FALSE	FALSE	NA
1817	6	361	5	8	2002	Grassland	Nocturnal	0	FALSE	FALSE	FALSE	NA
1818	6	361	6	8	2002	Grassland	Diurnal	0	FALSE	FALSE	FALSE	NA
1819	6	362	1	8	2002	Grassland	Nocturnal	0	FALSE	FALSE	FALSE	NA
1820	6	362	2	8	2002	Grassland	Diurnal	0	FALSE	FALSE	FALSE	NA
1821	6	362	3	8	2002	Grassland	Nocturnal	0	FALSE	FALSE	FALSE	NA
1822	6	362	4	8	2002	Grassland	Diurnal	0	FALSE	FALSE	FALSE	NA
1823	6	362	5	8	2002	Grassland	Nocturnal	0	FALSE	FALSE	FALSE	NA
1824	6	362	6	8	2002	Grassland	Diurnal	0	FALSE	FALSE	FALSE	NA
1825	6	363	1	8	2002	Grassland	Nocturnal	0	FALSE	FALSE	FALSE	NA
1826	6	363	2	8	2002	Grassland	Diurnal	0	FALSE	FALSE	FALSE	NA
1827	6	363	3	8	2002	Grassland	Nocturnal	0	FALSE	FALSE	FALSE	NA
1828	6	363	4	8	2002	Grassland	Diurnal	0	FALSE	FALSE	FALSE	NA
1829	6	363	5	8	2002	Grassland	Nocturnal	0	FALSE	FALSE	FALSE	NA
1830	6	363	6	8	2002	Grassland	Diurnal	0	FALSE	FALSE	FALSE	NA
1831	6	364	1	8	2002	Grassland	Nocturnal	0	FALSE	FALSE	FALSE	NA
1832	6	364	2	8	2002	Grassland	Diurnal	0	FALSE	FALSE	FALSE	NA
1833	6	364	3	8	2002	Grassland	Nocturnal	0	FALSE	FALSE	FALSE	NA
1834	6	364	4	8	2002	Grassland	Diurnal	0	FALSE	FALSE	FALSE	NA
1835	6	364	5	8	2002	Grassland	Nocturnal	0	FALSE	FALSE	FALSE	NA
1836	6	364	6	8	2002	Grassland	Diurnal	0	FALSE	FALSE	FALSE	NA
1837	6	365	1	8	2002	Grassland	Nocturnal	0	FALSE	FALSE	FALSE	NA
1838	6	365	2	8	2002	Grassland	Diurnal	0	FALSE	FALSE	FALSE	NA
1839	6	365	3	8	2002	Grassland	Nocturnal	0	FALSE	FALSE	FALSE	NA
1840	6	365	4	8	2002	Grassland	Diurnal	0	FALSE	FALSE	FALSE	NA
1841	6	365	5	8	2002	Grassland	Nocturnal	0	FALSE	FALSE	FALSE	NA
1842	6	365	6	8	2002	Grassland	Diurnal	0	FALSE	FALSE	FALSE	NA
1843	6	366	1	8	2002	Grassland	Nocturnal	0	FALSE	FALSE	FALSE	NA
1844	6	366	2	8	2002	Grassland	Diurnal	0	FALSE	FALSE	FALSE	NA
1845	6	366	3	8	2002	Grassland	Nocturnal	0	FALSE	FALSE	FALSE	NA
1846	6	366	4	8	2002	Grassland	Diurnal	0	FALSE	FALSE	FALSE	NA
1847	6	366	5	8	2002	Grassland	Nocturnal	0	FALSE	FALSE	FALSE	NA
1848	6	366	6	8	2002	Grassland	Diurnal	0	FALSE	FALSE	FALSE	NA
1849	6	367	1	8	2002	Grassland	Nocturnal	0	FALSE	FALSE	FALSE	NA
1850	6	367	2	8	2002	Grassland	Diurnal	0	FALSE	FALSE	FALSE	NA
1851	6	367	3	8	2002	Grassland	Nocturnal	0	FALSE	FALSE	FALSE	NA
1852	6	367	4	8	2002	Grassland	Diurnal	0	FALSE	FALSE	FALSE	NA
1853	6	367	5	8	2002	Grassland	Nocturnal	0	FALSE	FALSE	FALSE	NA
1854	6	367	6	8	2002	Grassland	Diurnal	0	FALSE	FALSE	FALSE	NA
1855	6	368	1	8	2002	Grassland	Nocturnal	0	TRUE	FALSE	FALSE	NA
1856	6	368	2	8	2002	Grassland	Diurnal	1	FALSE	FALSE	FALSE	Mouse
1857	6	368	3	8	2002	Grassland	Nocturnal	2	FALSE	FALSE	FALSE	Mouse
1858	6	368	4	8	2002	Grassland	Diurnal	3	FALSE	FALSE	FALSE	Mouse
1859	6	368	5	8	2002	Grassland	Nocturnal	4	FALSE	FALSE	FALSE	Mouse
1860	6	368	6	8	2002	Grassland	Diurnal	5	FALSE	FALSE	FALSE	Mouse
1861	6	369	1	8	2002	Grassland	Nocturnal	0	FALSE	FALSE	FALSE	NA
1862	6	369	2	8	2002	Grassland	Diurnal	0	FALSE	FALSE	FALSE	NA
1863	6	369	3	8	2002	Grassland	Nocturnal	0	FALSE	FALSE	FALSE	NA
1864	6	369	4	8	2002	Grassland	Diurnal	0	FALSE	FALSE	FALSE	NA
1865	6	369	5	8	2002	Grassland	Nocturnal	0	FALSE	FALSE	FALSE	NA
1866	6	369	6	8	2002	Grassland	Diurnal	0	FALSE	FALSE	FALSE	NA
1867	6	370	1	8	2002	Grassland	Nocturnal	0	FALSE	FALSE	FALSE	NA
1868	6	370	2	8	2002	Grassland	Diurnal	0	FALSE	FALSE	FALSE	NA
1869	6	370	3	8	2002	Grassland	Nocturnal	0	FALSE	FALSE	FALSE	NA
1870	6	370	4	8	2002	Grassland	Diurnal	0	FALSE	FALSE	FALSE	NA
1871	6	370	5	8	2002	Grassland	Nocturnal	0	FALSE	FALSE	FALSE	NA
1872	6	370	6	8	2002	Grassland	Diurnal	0	FALSE	FALSE	FALSE	NA
1873	6	371	1	8	2002	Grassland	Nocturnal	0	FALSE	FALSE	FALSE	NA
1874	6	371	2	8	2002	Grassland	Diurnal	0	FALSE	FALSE	FALSE	NA
1875	6	371	3	8	2002	Grassland	Nocturnal	0	FALSE	FALSE	FALSE	NA
1876	6	371	4	8	2002	Grassland	Diurnal	0	FALSE	FALSE	FALSE	NA
1877	6	371	5	8	2002	Grassland	Nocturnal	0	FALSE	FALSE	FALSE	NA
1878	6	371	6	8	2002	Grassland	Diurnal	0	FALSE	FALSE	FALSE	NA
1879	6	372	1	8	2002	Grassland	Nocturnal	0	FALSE	FALSE	FALSE	NA
1880	6	372	2	8	2002	Grassland	Diurnal	0	FALSE	FALSE	FALSE	NA
1881	6	372	3	8	2002	Grassland	Nocturnal	0	FALSE	FALSE	FALSE	NA
1882	6	372	4	8	2002	Grassland	Diurnal	0	FALSE	FALSE	FALSE	NA
1883	6	372	5	8	2002	Grassland	Nocturnal	0	FALSE	FALSE	FALSE	NA
1884	6	372	6	8	2002	Grassland	Diurnal	0	FALSE	FALSE	FALSE	NA
1885	6	373	1	8	2002	Grassland	Nocturnal	0	FALSE	TRUE	FALSE	NA
1886	6	373	2	8	2002	Grassland	Diurnal	1	FALSE	FALSE	FALSE	Vole
1887	6	373	3	8	2002	Grassland	Nocturnal	2	FALSE	FALSE	FALSE	Vole
1888	6	373	4	8	2002	Grassland	Diurnal	3	FALSE	FALSE	FALSE	Vole
1889	6	373	5	8	2002	Grassland	Nocturnal	4	FALSE	FALSE	FALSE	Vole
1890	6	373	6	8	2002	Grassland	Diurnal	5	FALSE	TRUE	FALSE	Vole
1891	6	374	1	8	2002	Grassland	Nocturnal	0	FALSE	FALSE	FALSE	NA
1892	6	374	2	8	2002	Grassland	Diurnal	0	FALSE	FALSE	FALSE	NA
1893	6	374	3	8	2002	Grassland	Nocturnal	0	TRUE	FALSE	FALSE	NA
1894	6	374	4	8	2002	Grassland	Diurnal	1	FALSE	FALSE	FALSE	Mouse
1895	6	374	5	8	2002	Grassland	Nocturnal	2	FALSE	TRUE	FALSE	Mouse
1896	6	374	6	8	2002	Grassland	Diurnal	1	FALSE	FALSE	FALSE	Vole
1897	6	375	1	8	2002	Grassland	Nocturnal	0	FALSE	FALSE	FALSE	NA
1898	6	375	2	8	2002	Grassland	Diurnal	0	FALSE	FALSE	FALSE	NA
1899	6	375	3	8	2002	Grassland	Nocturnal	0	FALSE	FALSE	FALSE	NA
1900	6	375	4	8	2002	Grassland	Diurnal	0	FALSE	FALSE	FALSE	NA
1901	6	375	5	8	2002	Grassland	Nocturnal	0	FALSE	FALSE	FALSE	NA
1902	6	375	6	8	2002	Grassland	Diurnal	0	FALSE	FALSE	FALSE	NA
1903	6	376	1	8	2002	Grassland	Nocturnal	0	FALSE	FALSE	FALSE	NA
1904	6	376	2	8	2002	Grassland	Diurnal	0	FALSE	FALSE	FALSE	NA
1905	6	376	3	8	2002	Grassland	Nocturnal	0	FALSE	FALSE	FALSE	NA
1906	6	376	4	8	2002	Grassland	Diurnal	0	FALSE	FALSE	FALSE	NA
1907	6	376	5	8	2002	Grassland	Nocturnal	0	FALSE	FALSE	FALSE	NA
1908	6	376	6	8	2002	Grassland	Diurnal	0	FALSE	FALSE	FALSE	NA
1909	6	377	1	8	2002	Grassland	Nocturnal	0	FALSE	FALSE	FALSE	NA
1910	6	377	2	8	2002	Grassland	Diurnal	0	FALSE	FALSE	FALSE	NA
1911	6	377	3	8	2002	Grassland	Nocturnal	0	FALSE	TRUE	FALSE	NA
1912	6	377	4	8	2002	Grassland	Diurnal	1	FALSE	FALSE	FALSE	Vole
1913	6	377	5	8	2002	Grassland	Nocturnal	2	FALSE	TRUE	FALSE	Vole
1914	6	377	6	8	2002	Grassland	Diurnal	1	FALSE	FALSE	FALSE	Vole
1915	6	378	1	8	2002	Grassland	Nocturnal	0	FALSE	FALSE	FALSE	NA
1916	6	378	2	8	2002	Grassland	Diurnal	0	FALSE	TRUE	FALSE	NA
1917	6	378	3	8	2002	Grassland	Nocturnal	1	FALSE	TRUE	FALSE	Vole
1918	6	378	4	8	2002	Grassland	Diurnal	1	FALSE	FALSE	TRUE	Vole
1919	6	378	5	8	2002	Grassland	Nocturnal	1	FALSE	TRUE	FALSE	Vole
1920	6	378	6	8	2002	Grassland	Diurnal	1	FALSE	TRUE	FALSE	Vole
1921	6	379	1	8	2002	Grassland	Nocturnal	0	FALSE	FALSE	FALSE	NA
1922	6	379	2	8	2002	Grassland	Diurnal	0	FALSE	FALSE	FALSE	NA
1923	6	379	3	8	2002	Grassland	Nocturnal	0	FALSE	FALSE	FALSE	NA
1924	6	379	4	8	2002	Grassland	Diurnal	0	FALSE	FALSE	FALSE	NA
1925	6	379	5	8	2002	Grassland	Nocturnal	0	FALSE	FALSE	FALSE	NA
1926	6	379	6	8	2002	Grassland	Diurnal	0	FALSE	FALSE	FALSE	NA
1927	6	380	1	8	2002	Grassland	Nocturnal	0	FALSE	FALSE	FALSE	NA
1928	6	380	2	8	2002	Grassland	Diurnal	0	FALSE	FALSE	FALSE	NA
1929	6	380	3	8	2002	Grassland	Nocturnal	0	FALSE	FALSE	FALSE	NA
1930	6	380	4	8	2002	Grassland	Diurnal	0	FALSE	FALSE	FALSE	NA
1931	6	380	5	8	2002	Grassland	Nocturnal	0	FALSE	FALSE	FALSE	NA
1932	6	380	6	8	2002	Grassland	Diurnal	0	FALSE	FALSE	FALSE	NA
1933	6	381	1	8	2002	Grassland	Nocturnal	0	FALSE	FALSE	FALSE	NA
1934	6	381	2	8	2002	Grassland	Diurnal	0	FALSE	FALSE	FALSE	NA
1935	6	381	3	8	2002	Grassland	Nocturnal	0	FALSE	TRUE	FALSE	NA
1936	6	381	4	8	2002	Grassland	Diurnal	1	FALSE	FALSE	FALSE	Vole
1937	6	381	5	8	2002	Grassland	Nocturnal	2	FALSE	FALSE	FALSE	Vole
1938	6	381	6	8	2002	Grassland	Diurnal	3	FALSE	FALSE	FALSE	Vole
1939	6	382	1	8	2002	Grassland	Nocturnal	0	FALSE	FALSE	FALSE	NA
1940	6	382	2	8	2002	Grassland	Diurnal	0	FALSE	FALSE	FALSE	NA
1941	6	382	3	8	2002	Grassland	Nocturnal	0	FALSE	FALSE	FALSE	NA
1942	6	382	4	8	2002	Grassland	Diurnal	0	FALSE	FALSE	FALSE	NA
1943	6	382	5	8	2002	Grassland	Nocturnal	0	FALSE	FALSE	FALSE	NA
1944	6	382	6	8	2002	Grassland	Diurnal	0	FALSE	FALSE	FALSE	NA
1945	6	383	1	8	2002	Grassland	Nocturnal	0	FALSE	FALSE	FALSE	NA
1946	6	383	2	8	2002	Grassland	Diurnal	0	FALSE	FALSE	FALSE	NA
1947	6	383	3	8	2002	Grassland	Nocturnal	0	FALSE	FALSE	FALSE	NA
1948	6	383	4	8	2002	Grassland	Diurnal	0	FALSE	FALSE	FALSE	NA
1949	6	383	5	8	2002	Grassland	Nocturnal	0	FALSE	TRUE	FALSE	NA
1950	6	383	6	8	2002	Grassland	Diurnal	1	FALSE	FALSE	FALSE	Vole
1951	6	384	1	8	2002	Grassland	Nocturnal	0	FALSE	FALSE	FALSE	NA
1952	6	384	2	8	2002	Grassland	Diurnal	0	FALSE	FALSE	FALSE	NA
1953	6	384	3	8	2002	Grassland	Nocturnal	0	FALSE	FALSE	FALSE	NA
1954	6	384	4	8	2002	Grassland	Diurnal	0	FALSE	FALSE	FALSE	NA
1955	6	384	5	8	2002	Grassland	Nocturnal	0	FALSE	FALSE	FALSE	NA
1956	6	384	6	8	2002	Grassland	Diurnal	0	FALSE	FALSE	FALSE	NA
1957	6	385	1	8	2002	Grassland	Nocturnal	0	FALSE	FALSE	FALSE	NA
1958	6	385	2	8	2002	Grassland	Diurnal	0	FALSE	FALSE	FALSE	NA
1959	6	385	3	8	2002	Grassland	Nocturnal	0	FALSE	FALSE	FALSE	NA
1960	6	385	4	8	2002	Grassland	Diurnal	0	FALSE	FALSE	FALSE	NA
1961	6	385	5	8	2002	Grassland	Nocturnal	0	FALSE	FALSE	FALSE	NA
1962	6	385	6	8	2002	Grassland	Diurnal	0	FALSE	FALSE	FALSE	NA
1963	6	386	1	8	2002	Grassland	Nocturnal	0	FALSE	FALSE	FALSE	NA
1964	6	386	2	8	2002	Grassland	Diurnal	0	FALSE	FALSE	FALSE	NA
1965	6	386	3	8	2002	Grassland	Nocturnal	0	FALSE	FALSE	FALSE	NA
1966	6	386	4	8	2002	Grassland	Diurnal	0	FALSE	FALSE	FALSE	NA
1967	6	386	5	8	2002	Grassland	Nocturnal	0	FALSE	FALSE	FALSE	NA
1968	6	386	6	8	2002	Grassland	Diurnal	0	FALSE	TRUE	FALSE	NA
1969	6	387	1	8	2002	Grassland	Nocturnal	0	FALSE	FALSE	FALSE	NA
1970	6	387	2	8	2002	Grassland	Diurnal	0	FALSE	FALSE	FALSE	NA
1971	6	387	3	8	2002	Grassland	Nocturnal	0	FALSE	FALSE	FALSE	NA
1972	6	387	4	8	2002	Grassland	Diurnal	0	FALSE	FALSE	FALSE	NA
1973	6	387	5	8	2002	Grassland	Nocturnal	0	FALSE	FALSE	FALSE	NA
1974	6	387	6	8	2002	Grassland	Diurnal	0	FALSE	FALSE	FALSE	NA
1975	6	388	1	8	2002	Grassland	Nocturnal	0	FALSE	FALSE	FALSE	NA
1976	6	388	2	8	2002	Grassland	Diurnal	0	FALSE	FALSE	FALSE	NA
1977	6	388	3	8	2002	Grassland	Nocturnal	0	FALSE	FALSE	FALSE	NA
1978	6	388	4	8	2002	Grassland	Diurnal	0	FALSE	FALSE	FALSE	NA
1979	6	388	5	8	2002	Grassland	Nocturnal	0	FALSE	FALSE	FALSE	NA
1980	6	388	6	8	2002	Grassland	Diurnal	0	FALSE	FALSE	FALSE	NA
1981	6	389	1	8	2002	Grassland	Nocturnal	0	FALSE	FALSE	FALSE	NA
1982	6	389	2	8	2002	Grassland	Diurnal	0	FALSE	FALSE	FALSE	NA
1983	6	389	3	8	2002	Grassland	Nocturnal	0	FALSE	FALSE	FALSE	NA
1984	6	389	4	8	2002	Grassland	Diurnal	0	FALSE	FALSE	FALSE	NA
1985	6	389	5	8	2002	Grassland	Nocturnal	0	TRUE	FALSE	FALSE	NA
1986	6	389	6	8	2002	Grassland	Diurnal	1	FALSE	FALSE	FALSE	Mouse
1987	6	390	1	8	2002	Grassland	Nocturnal	0	FALSE	FALSE	FALSE	NA
1988	6	390	2	8	2002	Grassland	Diurnal	0	FALSE	FALSE	FALSE	NA
1989	6	390	3	8	2002	Grassland	Nocturnal	0	FALSE	FALSE	FALSE	NA
1990	6	390	4	8	2002	Grassland	Diurnal	0	FALSE	FALSE	FALSE	NA
1991	6	390	5	8	2002	Grassland	Nocturnal	0	FALSE	TRUE	FALSE	NA
1992	6	390	6	8	2002	Grassland	Diurnal	1	FALSE	FALSE	FALSE	Vole
1993	6	391	1	8	2002	Grassland	Nocturnal	0	TRUE	FALSE	FALSE	NA
1994	6	391	2	8	2002	Grassland	Diurnal	1	FALSE	FALSE	FALSE	Mouse
1995	6	391	3	8	2002	Grassland	Nocturnal	2	FALSE	FALSE	FALSE	Mouse
1996	6	391	4	8	2002	Grassland	Diurnal	3	FALSE	FALSE	FALSE	Mouse
1997	6	391	5	8	2002	Grassland	Nocturnal	4	TRUE	FALSE	FALSE	Mouse
1998	6	391	6	8	2002	Grassland	Diurnal	1	FALSE	FALSE	FALSE	Mouse
1999	6	392	1	8	2002	Grassland	Nocturnal	0	FALSE	FALSE	FALSE	NA
[truncated: 6,116 more rows]
